# Supplementary material for: Development and validation of a depression risk prediction nomogram for US Adults with hypertension, based on NHANES 2007–2018
Source: PLoS One. 2023 Apr 5;18(4):e0284113. doi: 10.1371/journal.pone.0284113 (PMC10075444; doi:10.1371/journal.pone.0284113)
Supplement: S1 File — (XLSX) [file pone.0284113.s001.xlsx]

## Sheet: PHQ913
sedentary	CHD	HF	AP	MI	cancer	stroke	sleep	bmi	WC	smoke	DM	PHQ9	sdmvpsu	sdmvstra	age	sex	race	marital	poverty	wtint2yr	wtmec2yr	edu	alcohol.user	nhs_wt
720	0	1	1	1	0	0	6	58.04	156.3	0	0	0	1	60	62	0	4	1	1.83	59356.4	60045.8	2	1	10007.6
240	0	0	0	0	0	0	8	30.05	109.5	1	2	0	1	67	71	1	0	1	1.5	9935.27	10074.2	2	1	1679.03
60	0	0	0	0	0	0	5	44.06	145.6	0	2	0	2	66	66	1	1	1	1.14	8058.69	7920.81	3	1	1320.14
480	0	0	0	0	1	0	5	31.21	97	0	2	0	1	73	61	0	2	1	1.75	5155.14	5436.24	0	0	906.04
600	0	0	0	0	0	0	8	23.44	82.9	0	1	0	1	59	27	1	4	0	5	89655.5	89196.7	4	2	14866.1
60	0	0	0	0	0	0	7	27.69	98.4	1	0	0	1	63	66	0	1	1	4.09	10371.5	10026.3	3	3	1671.06
180	0	0	0	0	0	0	7	29.02	106.2	0	0	0	1	62	72	1	0	1	1.02	7782.35	8620.7	0	2	1436.78
15	0	0	0	0	0	0	9	28.37	100.9	0	2	0	1	71	64	0	2	2	0.59	7480.95	7390.02	0	0	1231.67
60	0	0	0	0	0	0	6	28.16	95.5	0	1	0	1	72	68	1	1	1	1.63	7540.29	8475.05	0	0	1412.51
120	0	0	0	0	1	0	7	36.27	132	1	2	0	1	59	70	1	0	0	4.6	31035.5	31071.4	0	0	5178.56
600	0	0	0	0	0	1	8	23.32	95	1	0	0	1	68	63	1	0	1	3.29	55320	54933.7	4	2	9155.62
360	0	0	0	0	0	0	6	34.28	114.5	2	2	0	2	67	48	1	3	1	1.14	20950.8	22468.7	3	4	3744.78
720	0	0	0	0	1	0	6	36.95	126.4	1	2	1	1	61	74	0	0	1	1.68	31860.2	34106.1	0	1	5684.36
300	0	0	0	0	1	1	6	28.35	113.7	2	2	0	1	68	70	1	1	1	2.04	10810.2	11057.8	2	2	1842.96
240	0	0	0	0	0	0	8	26.28	107	0	2	0	2	72	72	1	0	1	1.21	10561.9	10847.2	3	2	1807.87
240	0	0	0	0	0	0	4	31.23	104.2	0	0	0	2	65	28	1	1	1	4.48	39144.2	39647.3	2	3	6607.89
240	0	0	0	0	0	0	6	25.22	87.5	1	0	0	2	68	51	1	1	1	2.84	20000.3	19889.4	2	1	3314.9
540	0	0	0	0	1	0	8	25.84	97.2	1	0	0	2	67	64	0	0	2	2.4	66962.9	75587.6	2	2	12597.9
240	0	0	0	0	0	0	7	26.89	100.8	0	0	0	1	60	44	1	0	1	0.82	22505.4	22501.1	2	1	3750.18
600	0	0	0	0	0	0	7	28.83	91.4	0	0	0	2	60	44	0	0	1	5	119070	118218	3	1	19703.1
480	0	0	0	0	0	0	6	35.7	115.8	0	0	0	2	63	43	0	0	1	4.72	97373.9	99236.8	4	2	16539.5
240	0	0	0	0	0	0	8	32.83	118.8	0	2	0	1	59	60	0	1	1	1.16	10882.7	10520.6	2	0	1753.43
60	0	0	0	0	0	0	7	28.36	90	2	0	0	2	70	40	0	2	1	1.27	20754.7	20510.4	0	4	3418.4
240	0	0	0	0	0	0	6	32.7	118.6	0	0	0	1	60	49	1	0	1	4.24	93473.6	93455.8	3	1	15576
360	0	0	0	0	0	0	5	35.01	124.7	0	0	0	2	65	61	0	1	2	0.29	17473.7	18849.1	2	2	3141.51
480	0	0	0	0	0	0	8	37.82	119	0	0	0	1	71	78	0	1	2	0.6	15000.5	16204.3	0	1	2700.71
540	0	0	0	0	0	0	6	35.45	122.4	2	0	0	1	61	38	1	0	1	1.24	23077.5	23260.8	1	1	3876.8
540	0	0	0	0	0	0	6	36.8	128.5	0	2	0	2	66	50	1	0	0	5	101585	106265	3	4	17710.9
120	0	0	0	0	0	0	6	27.77	111.6	1	0	0	2	71	76	1	2	2	3.43	8022.26	8523.79	0	1	1420.63
480	0	0	0	0	1	0	8	19.69	70.9	0	0	0	1	60	67	0	0	1	5	59356.4	60045.8	4	3	10007.6
180	0	0	0	0	0	0	8	19.12	83.2	1	1	0	2	60	71	0	0	1	3	55839.5	55349.1	2	2	9224.85
240	0	0	0	0	0	0	6	29.26	95.7	1	0	0	2	69	38	1	0	0	5	68970.4	69518.1	3	4	11586.4
240	0	0	1	0	0	0	6	31.63	108.1	0	0	0	2	65	52	0	3	1	2.64	18454.6	18729.9	3	1	3121.66
180	0	0	0	0	0	0	8	29.69	89.2	0	0	0	2	59	36	0	0	1	0.6	30711.4	30723.8	3	2	5120.64
180	0	0	0	0	1	0	6	25.23	79.3	1	2	0	1	65	75	0	0	2	0.8	20068.4	19823.2	2	0	3303.87
300	0	0	0	0	0	0	7	33.37	100.2	1	0	0	2	67	67	0	1	2	1.11	12310.3	13812.6	1	1	2302.1
720	0	0	0	0	0	0	6	37.79	102.5	0	2	0	2	64	46	0	0	1	5	82333.5	85620.5	3	2	14270.1
360	0	0	0	0	0	0	9	40.58	130.2	0	0	1	1	62	20	1	2	0	0.62	21719.9	22393.6	1	0	3732.27
120	0	0	0	0	0	0	8	25.83	97.8	0	2	0	2	66	68	0	3	1	2.71	7277.59	7674.43	0	4	1279.07
180	1	0	0	1	1	0	7	24.04	92.1	1	0	0	1	68	80	0	0	1	5	32485.5	36050.5	2	1	6008.42
120	0	0	0	0	0	0	8	26.44	99.3	0	0	0	2	70	61	0	2	1	1.81	6838.96	7405.5	2	1	1234.25
300	0	0	0	0	0	0	8	27.16	89.7	0	0	0	1	63	73	0	0	2	1.57	33536.9	36376.1	2	2	6062.69
180	0	0	0	0	0	0	6	28.51	100	0	0	0	2	61	58	1	0	1	5	104240	104431	2	0	17405.1
360	0	0	0	0	0	0	7	26.43	88.9	0	1	0	2	67	70	0	4	1	3.21	39806.3	40952.5	4	0	6825.42
300	0	0	0	0	0	0	7	32.41	99.2	1	1	0	1	59	43	0	0	1	2.9	78434.8	77873.9	3	1	12979
600	0	1	0	0	1	1	11	25.76	105.5	0	0	0	2	60	80	1	0	2	1.92	25948.2	26750.6	2	0	4458.44
90	0	0	0	0	0	0	5	23.42	89.8	0	0	0	2	70	63	0	2	1	2.56	8427.71	9110.64	1	2	1518.44
300	0	0	0	0	0	0	7	23.31	83.5	1	0	0	2	63	61	0	0	1	1.96	52544.9	53155.2	3	3	8859.19
600	0	0	0	0	0	0	8	36.98	129.4	0	0	0	2	68	71	1	0	1	3.02	28468.9	28069.7	2	0	4678.29
180	0	0	0	0	0	0	9	21.33	80.2	1	0	0	1	61	21	1	0	0	1.97	91062.7	93809.7	1	4	15635
420	0	0	0	0	0	0	6	51.91	133.6	0	2	0	1	67	63	1	1	1	1.24	6564.94	8106.82	2	2	1351.14
420	0	0	0	0	1	0	9	27.19	109.5	0	0	0	2	62	72	1	0	1	5	31044.2	31882.7	3	2	5313.79
480	0	0	0	0	0	0	8	30.95	106.4	1	1	0	2	65	52	1	2	1	5	17560.2	18832.4	4	1	3138.73
720	0	0	0	0	0	0	8	31.98	113.2	0	0	0	2	63	60	1	0	1	5	53088.3	51939.9	2	3	8656.66
240	0	0	0	0	0	0	6	35.12	124.4	2	0	0	1	74	50	1	1	2	5	18724.1	19714.5	3	2	3285.75
180	0	0	0	0	0	0	8	34.52	115.5	0	0	0	1	69	42	1	0	1	4.14	108123	110538	3	4	18422.9
120	0	0	0	0	0	0	7	41.12	133.7	1	2	0	1	65	51	1	1	1	4.75	19455.2	20990.8	3	1	3498.47
240	0	1	0	0	0	0	6	26.47	103.3	2	0	0	1	67	55	1	0	1	1.28	21572.2	22521.1	1	4	3753.51
120	0	0	0	0	0	0	8	45.13	135.5	0	2	0	1	59	55	0	1	2	3.43	22428.7	22837.2	2	1	3806.2
60	0	0	0	0	0	0	7	23.29	84.9	2	0	0	2	59	62	1	1	1	2.42	8567.88	8297.07	2	3	1382.85
180	0	0	0	0	0	0	6	26.15	90.6	0	0	1	2	63	37	0	0	1	4.72	85931.5	88241.8	3	2	14707
240	0	0	1	0	0	0	8	29.08	98.5	0	0	0	1	71	73	0	0	1	3.65	44933.4	48737.5	2	2	8122.92
360	0	0	0	0	0	0	8	24.33	94	0	0	0	1	62	74	0	0	1	1.46	29571.6	28867.4	2	2	4811.23
240	0	0	0	0	0	0	7	23.87	88.5	1	2	0	1	67	72	0	0	1	2.34	33715.3	32773.3	1	0	5462.21
540	0	0	0	0	0	0	7	26.36	86.7	0	1	0	1	66	77	0	0	2	1.05	30498	33080	2	0	5513.33
360	0	0	0	0	0	0	7	38.63	120.9	1	1	0	2	63	53	1	0	1	5	83459.2	83611.8	1	2	13935.3
720	0	0	0	0	0	0	6	34	107.4	0	2	0	1	61	38	1	0	0	5	73224	76423	2	3	12737.2
240	0	0	0	0	1	0	8	25.4	97.1	0	0	0	2	62	64	0	0	1	5	67934	70814	4	2	11802.3
480	0	1	0	1	0	0	4	30.93	114.6	0	2	0	1	72	69	1	1	0	0.99	7963.93	8380.58	0	1	1396.76
90	0	0	0	0	1	0	5	28.18	100.2	0	0	0	2	68	79	1	1	2	2.88	10178	10843.4	4	0	1807.23
240	0	0	0	0	0	0	9	40.45	116.7	0	2	0	2	59	73	0	0	1	2.56	20747.6	20783.5	2	0	3463.92
480	0	0	0	0	0	0	8	37.68	131	1	2	0	2	60	78	1	0	2	2.88	44554.1	44152.1	3	1	7358.69
120	0	0	0	0	0	0	8	24.45	86.4	2	0	0	2	63	32	1	0	1	3.77	24294.6	27225.4	1	2	4537.57
360	0	0	0	0	0	0	8	25.79	109.1	1	0	0	1	67	79	0	0	2	1.76	33715.3	32773.3	1	0	5462.21
240	0	0	0	0	0	0	7	28.2	93.2	0	0	0	1	67	73	0	0	2	1.57	33715.3	33773.7	2	2	5628.94
300	0	0	0	0	0	0	7	23.05	77.6	0	0	0	2	70	54	0	0	1	5	116947	117393	4	2	19565.6
480	0	0	0	0	0	0	7	26.09	91.8	1	1	0	1	60	54	1	0	1	4.84	63806.1	63922.8	4	2	10653.8
120	0	0	0	0	0	0	8	28.5	93.7	0	0	0	1	65	57	0	2	1	5	11163.5	11330.1	4	0	1888.35
240	0	0	0	0	0	0	5	31.13	117.8	0	0	0	1	72	71	0	3	2	1.24	8534.31	9586.99	0	0	1597.83
180	0	0	0	0	0	0	8	26.75	90.5	0	0	0	1	62	80	0	3	2	2.45	6340.4	7395.04	1	2	1232.51
180	0	0	0	0	0	0	8	25.95	94.5	1	1	0	2	61	69	1	3	1	2.86	7817.36	8986.39	1	1	1497.73
360	0	0	0	0	0	0	8	34.75	113.6	0	0	0	1	68	61	0	1	0	1.39	11630.6	13049.9	1	3	2174.99
480	0	0	0	0	1	0	9	47.06	130.4	0	2	1	1	67	64	0	0	2	0.98	22473.4	22734.4	1	1	3789.07
120	0	0	0	0	1	0	7	26.65	90	0	0	0	1	67	80	0	0	2	1.57	29122.7	32335.5	4	1	5389.25
360	0	0	0	0	1	0	5	35.31	120.5	2	0	0	2	60	34	0	0	2	1.25	36034.6	36049.1	1	3	6008.18
300	0	0	0	0	0	0	10	20.45	81.5	0	0	0	2	62	38	0	0	0	1.79	70435.7	70464.1	1	0	11744
240	0	0	0	0	1	0	7	35.68	125	1	0	0	1	67	78	1	0	1	2.56	28153.1	27640.9	1	1	4606.82
180	0	0	0	0	0	0	7	39.23	143.4	0	0	0	1	65	43	1	0	0	1.18	26731.6	27906.9	2	1	4651.15
300	0	0	0	0	1	0	6	28.15	106.8	1	0	0	1	60	69	1	0	1	2.08	50123.7	50005.9	2	2	8334.32
360	0	0	0	0	0	0	8	23.48	87.1	0	0	0	1	60	68	0	0	1	3.65	59356.4	60045.8	2	0	10007.6
840	0	0	0	0	0	0	6	41.09	139.8	2	1	0	2	70	35	1	2	1	1.09	31808.7	34121.5	2	4	5686.92
180	1	0	0	0	0	0	7	29.97	106.2	0	2	1	1	70	79	0	2	2	1.33	5798.63	6677.59	0	0	1112.93
45	0	0	0	0	0	0	8	24.65	79.9	2	0	0	1	63	63	0	1	2	2.06	10371.5	10331.4	4	3	1721.9
540	0	0	0	0	1	0	9	25.65	104.5	0	0	0	1	63	78	1	0	1	4.38	28004.1	27494.6	4	2	4582.44
120	0	0	0	0	0	0	8	36.21	106.6	0	2	0	2	62	58	0	0	1	1.18	33492.4	33843.7	0	0	5640.61
360	0	0	0	0	0	0	8	30.19	114	0	2	0	2	63	75	0	0	1	1.2	36091.2	38635.4	1	1	6439.24
480	0	0	0	0	0	1	4	33.06	93	2	0	1	2	60	36	0	0	0	1.14	32490.8	34045.1	2	1	5674.18
180	0	0	0	0	0	0	7	25.09	106	1	0	0	2	59	65	1	0	1	1.79	19360.6	19562.5	2	1	3260.41
180	0	0	0	0	0	0	8	32.64	115.2	0	0	0	2	71	44	1	2	2	2.95	20643.6	21287.5	3	4	3547.92
420	0	0	0	0	0	0	5	28.03	103.4	1	2	0	2	69	76	1	1	1	5	8434.92	10618.8	4	2	1769.79
720	0	0	0	0	0	0	4	37.11	122.4	0	2	0	2	59	35	1	0	1	1.94	19417	19571.3	1	1	3261.88
120	0	0	0	0	0	0	8	24.31	96	0	0	0	2	70	78	0	0	1	5	33715.3	33847.2	2	1	5641.2
120	0	0	0	0	1	0	7	29.87	107	1	1	0	2	60	70	1	0	1	5	34961.9	40315	2	4	6719.17
120	0	0	0	0	0	0	8	34.91	106.9	1	2	0	2	71	59	0	2	0	1.58	12438.6	12292.2	0	4	2048.7
360	0	0	0	0	0	0	8	28.65	110	2	0	0	1	66	71	1	0	1	1.18	41383.7	40803.4	2	4	6800.56
120	0	0	0	0	0	0	6	22.25	85.2	0	0	0	2	66	32	1	2	2	1.56	30859.7	32783.5	2	2	5463.92
480	0	0	0	0	1	0	9	30.81	113.2	1	1	0	2	66	77	1	0	1	1.65	34558.9	34962.5	4	2	5827.09
120	0	0	0	0	0	0	5	47.54	134.5	0	0	0	1	63	36	1	1	1	1.14	20009.8	21316	2	1	3552.67
300	1	0	0	1	1	0	8	38.48	119.4	1	2	0	2	62	70	0	0	1	3.71	40014.4	42441.2	2	2	7073.54
120	0	0	0	0	0	0	7	33.64	107.5	0	2	0	1	66	55	0	2	1	2.56	16965.2	16765.5	0	0	2794.25
600	0	0	0	0	0	0	5	46.52	128.4	0	0	0	2	65	56	0	1	2	4.13	34191.5	37066.1	4	4	6177.68
360	0	0	0	1	0	1	8	24.18	93.1	2	0	1	1	67	53	0	0	1	0.9	26740	26884	1	3	4480.67
120	0	0	0	0	0	0	7	27.65	104.7	0	0	0	1	73	60	1	3	2	0	4510.01	4993.35	0	3	832.226
480	0	0	0	0	0	0	7	40.25	106.2	2	0	0	2	68	44	0	1	2	5	25458.2	27598.6	3	1	4599.77
15	0	0	0	0	0	0	5	32.26	106.5	1	2	0	2	64	65	0	1	2	1.83	10410.7	10981.5	2	2	1830.25
300	0	0	0	0	0	0	4	25.28	91.5	2	0	0	1	61	31	1	0	2	0.73	22461.9	23443.2	2	4	3907.2
120	0	0	0	0	0	0	8	25.8	102.5	0	0	0	2	62	80	0	0	2	5	27095.9	33018.7	2	4	5503.12
360	0	0	0	0	0	0	6	30.45	107.5	0	2	0	2	66	46	1	0	1	4.72	115339	117384	2	2	19564.1
240	0	0	0	0	0	0	7	29.51	106.3	0	1	0	1	63	48	1	0	1	5	90414.5	90397.3	2	3	15066.2
120	1	0	1	0	0	1	8	21.36	87.1	1	0	0	2	69	62	1	4	1	2.05	38694.4	38472	2	0	6412
180	0	0	0	0	0	0	7	32.58	99.2	0	1	0	2	62	61	0	0	1	2.71	54625.7	56696.2	2	1	9449.37
240	0	1	0	1	0	0	6	19.93	76.7	2	2	0	1	67	66	1	1	1	0.88	6564.94	6551.49	2	1	1091.92
420	1	0	0	0	0	1	8	32.71	120	2	2	0	1	60	71	1	0	2	2.35	30052.8	29781.7	3	2	4963.61
720	0	0	0	0	0	0	7	48.47	129	0	1	0	1	65	55	0	2	2	5	11163.5	11032.1	4	0	1838.68
240	0	0	0	0	0	0	8	37.86	109.7	1	0	0	2	65	45	1	2	0	1.99	28374.3	30429.9	0	4	5071.65
60	0	0	0	0	0	0	5	27.24	99	1	2	0	2	66	66	1	2	1	0.35	7384.25	8175.63	0	4	1362.61
120	0	0	0	0	0	0	7	22.48	86	1	0	0	1	68	51	1	0	1	5	87400.2	89129.8	4	1	14855
300	0	0	0	0	0	0	5	31.25	110.2	0	0	0	1	63	52	1	1	2	5	20345.9	21422.1	4	2	3570.35
360	0	0	0	0	0	0	5	25.31	94.4	0	0	0	1	66	68	1	2	2	0.33	8605.55	8925.33	0	1	1487.55
240	0	0	0	0	0	0	7	33.05	106	0	2	0	1	71	52	1	2	1	5	15233	16759.6	2	4	2793.26
120	0	0	0	0	0	0	6	31.84	106.3	1	0	0	2	59	38	0	0	2	0.57	30711.4	30723.8	2	1	5120.64
120	0	0	0	0	0	0	7	20.31	79	0	0	0	2	60	79	0	0	1	3.75	25765.4	25045.4	3	0	4174.24
180	0	0	0	0	0	0	6	26.03	89.9	1	0	0	1	73	44	1	2	1	1.74	16596.3	17559	0	0	2926.5
240	0	0	0	0	0	0	6	24.31	92.1	2	0	0	1	71	30	0	2	2	0.3	19588	23162.2	1	4	3860.37
240	0	0	0	0	0	0	8	23.49	88.2	1	0	0	1	61	36	1	0	1	3.15	75231	78517.7	1	4	13086.3
300	0	0	0	0	0	0	5	29.95	96.4	2	0	1	1	64	43	0	1	0	1.93	26467.5	27067.7	2	4	4511.28
360	0	0	0	0	0	0	7	35.84	125.6	0	0	0	1	62	71	1	0	1	4.37	23379.4	25898	0	0	4316.33
120	0	0	0	0	0	0	5	17.96	76.8	0	0	0	2	72	45	1	1	0	3.38	28690.4	30955	2	2	5159.17
240	0	0	0	0	0	0	7	27.94	94.5	0	0	1	2	62	71	0	0	2	1.25	32569.8	33098.1	1	0	5516.35
360	0	0	0	0	0	0	8	39.98	131	0	0	0	2	68	63	1	1	2	0.1	6527.94	6869.46	0	2	1144.91
120	0	0	0	0	0	0	6	34.4	110.6	0	2	0	2	61	51	1	3	1	1.13	17395.5	17438.5	4	0	2906.41
360	1	0	0	0	0	0	8	22.62	87.2	0	0	0	2	70	80	1	0	1	1.31	11478	11604.3	0	1	1934.04
480	0	1	1	0	0	0	3	23.6	89.5	0	0	1	2	62	76	1	3	2	1.7	6745.2	6888.75	0	1	1148.12
840	0	0	0	0	0	0	7	26.3	97.9	1	0	0	1	69	53	1	0	2	5	105816	107742	3	1	17957
240	0	0	0	0	0	0	7	28.09	101	0	0	0	2	64	44	1	0	1	5	90756.5	99152.8	3	4	16525.5
420	0	0	0	0	0	0	6	24.76	94.1	0	0	0	1	69	46	1	0	1	5	116710	120767	3	2	20127.8
120	0	0	0	0	0	0	6	31.02	101.2	0	0	0	2	67	48	0	1	0	1.71	30227.9	32769.2	3	1	5461.54
540	0	0	0	0	0	0	7	25.36	80	2	0	0	1	74	38	0	0	1	0.99	31142.3	32632.1	3	4	5438.68
180	0	0	0	0	0	0	6	27.06	94.3	2	0	1	1	67	44	0	0	1	1.99	80591.3	80702.1	2	4	13450.4
720	0	0	0	0	0	0	7	33.09	113.4	2	2	0	2	63	46	1	0	1	3.77	82011.6	91163.6	2	2	15193.9
240	1	1	1	1	0	0	7	20.71	91	1	1	0	1	65	80	1	0	1	3.65	20210.9	20739.1	4	2	3456.51
480	0	0	0	0	0	0	8	48.34	132.8	0	0	0	2	67	32	0	1	0	3.37	28954.7	31371.9	4	2	5228.65
300	0	0	0	0	0	0	6	36.66	123.5	1	1	0	1	67	66	1	0	1	4.38	49593.5	48520.7	4	3	8086.78
60	0	0	0	0	0	0	6	33.63	108.5	0	0	0	2	67	58	0	1	1	2.43	25246.2	27368.7	1	1	4561.45
45	0	0	0	0	0	0	8	29.17	102.8	1	2	0	1	63	67	0	1	1	3.07	10371.5	10286.9	2	1	1714.48
720	0	0	0	0	0	0	6	33.97	112.1	0	0	0	2	71	46	1	1	1	5	27601.4	27624.6	4	2	4604.1
180	0	0	0	0	1	0	7	25.7	102.9	1	0	0	1	69	78	1	0	1	4.38	35880.5	36849.6	4	2	6141.6
120	0	0	0	0	0	0	8	34.99	105	2	2	0	2	62	44	0	0	1	0.79	25934.6	25749.2	2	1	4291.53
360	0	0	0	0	0	0	7	37.42	121.6	2	1	0	1	61	38	0	0	2	0.46	36501.2	36515.9	1	2	6085.98
240	0	0	0	0	0	0	8	23.57	92.2	0	1	0	1	62	72	1	4	2	5	7782.35	7992.55	4	0	1332.09
180	0	0	0	0	0	0	7	28.14	100.2	1	2	0	2	71	66	1	1	2	5	7338.01	7433.24	3	2	1238.87
15	0	0	0	0	0	0	7	28.77	106.4	0	0	1	1	60	60	0	3	1	1.26	5673.26	6466.1	1	0	1077.68
180	0	0	0	0	0	0	8	31.03	99.4	0	0	0	1	73	63	0	2	1	5	5298.86	5142.16	3	3	857.027
300	0	0	0	0	0	0	8	23.72	91.7	1	2	0	1	64	50	1	0	2	2.88	24672.3	24717.4	1	1	4119.57
120	0	0	0	0	0	0	4	28.82	90.3	2	0	1	2	63	53	0	0	1	4.64	96663.6	96356.5	1	2	16059.4
120	0	0	0	0	0	0	8	42.03	129.1	0	0	0	1	66	72	0	2	2	0.61	10626.1	12749.5	0	0	2124.92
120	0	0	0	0	0	0	5	32.06	110.4	0	0	0	2	68	49	0	1	2	1.51	25458.2	25351.9	1	1	4225.32
300	0	0	0	0	0	0	6	43.36	131.1	2	0	0	2	61	24	1	3	1	1.34	40146.5	41391.6	2	4	6898.61
120	0	0	0	0	0	0	8	29.11	99.8	1	0	0	1	60	60	1	2	2	1.18	6421.42	6603.73	3	2	1100.62
300	0	0	0	0	0	0	4	36.16	119.5	2	2	0	1	59	67	1	1	1	0.71	7750.96	8156.46	0	1	1359.41
240	0	0	0	0	0	0	6	34.31	110.3	0	2	0	2	67	71	0	1	2	3.65	14035.5	14178.3	2	1	2363.05
480	0	0	0	0	0	0	8	27.14	101.5	0	1	0	2	66	50	1	4	1	5	101585	103595	4	2	17265.8
720	0	0	0	0	0	0	5	41.67	131	2	0	0	1	61	30	1	0	1	1.26	23077.5	24085.8	3	1	4014.29
360	0	0	0	0	1	0	6	29.78	114.6	1	0	0	1	63	57	1	0	0	1.96	21955.5	21995.7	3	1	3665.95
240	0	0	0	0	1	0	6	28.6	112.1	0	2	0	2	59	80	1	0	1	1.31	13015.2	13589.5	2	1	2264.92
600	0	0	0	0	0	0	6	37.8	129.6	1	0	1	2	60	61	1	0	1	5	61587.5	60255.3	3	2	10042.6
30	1	0	0	0	0	0	6	28.47	99	0	1	0	1	71	65	1	2	1	2.19	8017.06	8168.36	3	1	1361.39
300	0	0	0	0	0	0	8	25.57	90.1	1	1	0	1	67	61	0	0	1	3.65	55604.4	56250.2	4	2	9375.04
240	0	0	0	0	0	0	6	32.02	104.3	0	0	0	2	63	50	1	0	1	5	83459.2	83611.8	3	4	13935.3
120	0	0	0	0	1	0	7	28.57	108.7	1	2	0	1	60	69	1	0	1	1.61	52939.8	60831.9	3	2	10138.7
120	0	0	0	0	0	0	8	31.77	99.5	0	0	0	1	62	61	0	3	1	1.36	4661.46	5069.12	3	1	844.853
180	0	0	0	0	0	0	7	25.03	96.7	1	0	0	1	61	68	1	0	2	1	16338.9	15985.5	2	1	2664.25
720	0	0	0	0	1	0	6	29.78	108.8	0	0	0	2	61	50	1	0	1	5	121614	124187	2	2	20697.8
660	0	0	0	0	0	0	5	31.22	108.3	1	1	0	2	70	60	1	3	1	5	7130.27	8106.39	2	2	1351.06
180	0	0	0	0	0	0	7	27.88	102.3	0	2	0	1	65	69	0	3	2	2.43	5140.68	5790.11	0	0	965.018
120	0	0	0	0	0	0	6	20.79	81.1	2	0	1	2	69	37	1	4	0	0.57	15823.9	16309	3	2	2718.16
120	0	0	0	0	0	0	7	25.41	98.5	0	2	0	1	72	63	0	3	0	1.02	10637.9	10477.9	4	2	1746.31
960	0	0	0	0	0	0	6	27.76	95.7	0	2	0	2	72	67	0	0	2	1.06	26751.5	27547.9	1	0	4591.32
300	0	0	0	0	1	0	6	38.2	125.5	0	1	0	2	66	70	0	0	1	4.64	43712	43783.4	4	2	7297.24
360	0	0	0	0	0	0	8	26.59	93.6	0	2	0	1	61	65	0	0	1	4.67	52544.9	54897	2	0	9149.49
240	0	0	0	0	0	0	8	23.83	85	0	0	0	2	59	57	0	2	1	1.71	15038	16309.9	2	3	2718.32
600	0	0	0	0	0	0	8	27.46	95.9	0	0	0	2	69	75	0	4	2	0.58	27783.8	28250.9	4	1	4708.48
120	0	0	0	0	0	0	8	33.16	108.6	0	2	1	2	74	58	0	2	1	3.13	10914.5	11074.3	2	2	1845.72
540	0	0	0	0	1	0	7	29.62	108.9	1	0	0	2	70	53	1	0	1	5	100972	104693	4	2	17448.8
120	0	0	0	0	0	0	8	22.61	79.8	2	1	0	1	61	38	1	0	0	0.93	18562.7	20802	2	4	3467.01
360	0	0	0	0	0	0	9	24.92	99	2	0	0	1	67	79	1	1	2	0.99	11606.5	12301.1	0	1	2050.18
540	0	0	0	0	0	0	8	29.21	100.7	0	2	0	1	65	62	0	0	2	4.95	50923.1	53082	3	0	8846.99
180	0	0	0	0	0	0	7	27.23	92.5	0	0	0	2	60	35	1	0	1	4.01	74269.4	74859.2	1	3	12476.5
300	0	0	0	0	0	0	6	22.77	97.5	0	2	0	2	59	80	1	0	2	0.96	12852.3	12993.7	2	1	2165.62
480	0	0	0	0	0	1	8	25.07	88.5	1	0	0	1	62	80	0	0	2	5	24184.6	27611.4	1	1	4601.9
240	0	0	0	0	0	0	5	28.04	91.3	0	0	0	1	68	61	0	1	1	5	11630.6	11761.2	3	2	1960.21
480	0	1	1	1	0	0	8	47.09	156.6	1	2	0	2	68	64	1	1	1	2.14	6527.94	6690.58	3	1	1115.1
180	0	0	0	0	0	0	8	32.35	108.5	0	1	0	1	66	60	0	2	2	0.87	7812.28	8799.22	0	2	1466.54
180	0	0	0	0	0	0	6	29.27	110	1	1	0	1	69	80	1	0	1	2.23	26630	28162.4	3	1	4693.74
600	0	0	0	0	0	0	8	30.3	110.9	0	2	0	2	62	54	1	0	0	5	77488.4	77630.1	2	1	12938.4
360	0	0	0	0	0	0	7	28.07	89.4	0	0	0	2	59	42	0	0	1	3.77	90241	90365.1	4	2	15060.9
180	0	0	0	0	0	0	8	27.91	98.8	0	0	0	2	69	77	1	2	1	1.81	5914.43	6284.18	0	2	1047.36
360	0	0	0	0	1	0	8	33.98	109	0	1	0	2	72	58	0	0	1	3.86	108025	112349	3	1	18724.9
660	0	0	0	0	0	0	6	24.18	77.7	0	0	0	2	71	47	0	0	1	5	92858.8	92841.3	4	2	15473.6
360	0	0	0	0	1	0	3	24.85	101.8	0	0	0	1	59	80	0	1	2	0.75	13104.9	13027.6	0	3	2171.26
360	0	0	0	0	0	0	6	29.44	100.6	2	0	0	2	62	23	1	0	0	4.64	80731.9	80318.8	3	4	13386.5
120	0	0	0	0	0	0	5	27.57	97.2	0	0	0	1	64	33	1	0	0	2.92	30324.2	30565.1	2	0	5094.18
480	0	0	0	0	0	0	8	49.76	130.4	0	0	0	1	64	65	0	1	2	0.81	10010.6	9851.16	1	1	1641.86
180	0	0	0	0	0	0	7	31.16	109.7	0	2	0	2	62	56	1	3	2	2.14	10981.2	11008.4	2	2	1834.73
120	0	0	0	0	0	0	7	25.77	101.7	1	0	0	2	63	39	1	0	1	5	79198.6	88752.7	2	3	14792.1
60	0	0	0	0	0	0	6	24.28	80.2	0	1	0	2	72	61	0	2	1	2.5	6681.8	6782.74	3	0	1130.46
360	0	0	0	0	0	0	8	23.67	100.7	1	2	0	2	59	79	1	0	1	5	39256.7	39719	2	1	6619.84
300	0	0	1	0	1	0	7	29.05	92.2	1	0	0	2	64	71	0	0	1	1.31	22147.6	21953.1	2	0	3658.84
180	0	0	0	0	0	1	6	26.26	106.7	1	2	0	1	68	62	1	1	1	0.65	6933.44	6823.28	2	2	1137.21
240	0	0	0	0	0	0	4	18.66	75	1	0	0	2	68	62	0	1	2	1.15	10367.9	10185	1	1	1697.5
120	0	0	0	0	0	1	8	29.61	105.4	0	2	0	1	65	55	1	2	1	1.83	26892.1	29526.5	2	2	4921.08
120	1	0	0	0	0	0	7	23.68	91.6	1	2	0	2	74	51	1	2	2	2.26	10385.5	10689.5	0	4	1781.59
360	0	0	1	0	0	1	8	30.81	101.7	1	2	0	2	71	64	0	1	1	1.07	11654.5	11266.7	3	1	1877.78
120	0	0	0	0	0	0	6	33.21	95.3	0	0	0	1	64	46	0	0	1	4.12	79169.2	82329.9	3	2	13721.7
480	0	0	0	0	0	0	5	25.1	93.1	0	1	0	1	72	29	1	3	1	3.29	47886.3	52349.8	2	2	8724.97
240	1	1	1	1	0	0	7	27.31	104.5	2	0	0	1	66	53	1	2	1	0.73	16143	17312.5	0	2	2885.42
240	0	0	0	0	0	0	8	21.2	83.7	2	0	0	1	71	34	1	2	1	1.18	36551.6	38215.7	1	4	6369.28
600	0	0	0	0	0	0	6	44.17	127.1	0	0	0	1	64	52	1	0	1	0.55	21191.6	21802.8	2	0	3633.8
60	0	0	0	0	0	0	8	28.48	98.6	1	0	0	2	72	67	0	2	2	1.14	6681.8	6589.07	2	3	1098.18
0	0	0	0	0	0	0	4	30.77	112.5	2	0	0	2	70	64	1	4	1	2.9	57803.2	56552.8	2	2	9425.47
180	0	0	0	0	0	0	6	23.75	98.5	1	0	0	1	59	80	1	0	2	0.69	12653.1	12924.5	0	2	2154.09
360	0	0	0	0	0	0	4	31.58	107.8	1	1	0	1	67	54	1	4	1	2.7	81663.2	89777.9	3	1	14963
240	0	0	0	0	0	0	5	35.15	117.7	1	2	0	2	63	74	1	0	1	1.06	9498.13	9325.33	1	1	1554.22
720	0	0	0	0	0	0	8	41.79	139.2	0	2	0	1	65	59	1	1	1	5	19455.2	19347.4	4	1	3224.56
720	0	0	0	0	0	0	7	27.38	99.8	0	1	0	1	63	50	1	0	1	5	79632.5	87175.4	4	2	14529.2
960	0	0	0	0	0	0	5	20.86	73	0	0	0	1	70	53	1	0	2	5	66478.7	67688.9	4	2	11281.5
480	0	0	0	0	0	0	6	39.49	117.4	1	0	0	2	70	47	0	2	1	2.5	14562	14390.6	2	4	2398.43
360	0	0	0	0	0	0	7	43.5	127.1	0	2	0	1	72	55	0	1	2	3.09	22001.9	21910	2	2	3651.66
720	0	0	0	0	0	0	9	30.55	107.7	2	1	1	1	64	35	0	1	0	0.47	25352.7	26203.4	2	4	4367.24
120	0	0	0	0	0	0	6	26.12	93	1	0	0	1	71	59	1	2	1	4.38	15233	16759.6	3	2	2793.26
720	1	0	0	1	0	1	7	42.44	119.8	0	2	0	2	61	72	0	0	1	5	44295.8	43058.2	3	2	7176.36
360	0	0	0	0	0	0	8	29.21	95.3	0	0	0	1	66	32	0	2	2	0.68	23476.2	24271.8	3	0	4045.29
300	0	0	0	0	0	0	6	31.09	112.5	0	2	0	2	60	46	1	0	1	1.25	28063.3	28058	4	0	4676.33
240	0	0	0	0	0	0	7	29.62	98.6	0	0	0	1	59	71	1	1	1	1.51	10683.4	10754.1	0	1	1792.35
120	0	0	0	0	0	0	4	33.71	108.8	2	0	0	2	67	48	1	1	2	4.29	28456.6	30702.7	2	4	5117.12
420	0	0	0	0	0	0	7	35.89	115.8	0	0	0	2	66	64	1	3	1	5	7799.13	8410.12	3	4	1401.69
180	0	0	0	0	0	0	6	25.24	96.6	2	0	0	2	67	63	1	0	1	2.5	58553	60669.2	1	2	10111.5
120	0	0	0	0	0	0	6	31.4	101.1	2	0	0	2	61	38	1	0	1	1.89	108945	111929	3	2	18654.8
240	0	0	0	0	0	0	7	25.14	86.1	2	2	0	1	65	25	1	0	0	4.41	78960.3	82025.9	3	4	13671
480	0	0	0	0	0	0	8	29.13	95.3	1	0	0	1	68	60	0	1	2	5	11630.6	11585.7	4	2	1930.95
180	0	0	0	0	0	0	6	48.86	143.2	2	0	0	1	66	35	1	2	1	1.99	33141.2	34209.2	2	4	5701.53
360	1	0	0	0	0	0	8	28.03	107	1	0	0	1	61	64	1	0	1	4.67	46864.7	47353.4	2	4	7892.23
240	0	0	0	0	0	0	7	26.85	102.6	0	0	0	2	60	65	1	0	1	3.41	77460.9	75785.3	3	0	12630.9
360	0	0	0	0	0	0	6	35.24	101.5	2	0	0	1	71	41	0	0	2	2.19	35976.1	37870.1	1	2	6311.69
240	0	0	0	0	0	0	8	28.39	93	2	2	0	2	72	67	0	2	1	2.61	6326.36	6165.35	2	2	1027.56
180	0	0	0	0	0	0	7	24.8	76.2	0	0	0	1	68	66	0	0	2	4.65	62025	63760.1	1	3	10626.7
180	0	0	0	0	0	0	4	21.77	71	2	0	1	1	60	30	0	1	1	0	24901.2	26493.4	1	3	4415.56
60	0	0	0	0	0	0	6	29.85	95	0	0	0	1	59	62	0	1	1	2.19	11494.1	11111.7	3	1	1851.94
480	0	0	0	0	0	0	8	42.29	122.8	0	2	0	2	65	72	0	2	2	3.82	10944	13131	0	2	2188.51
180	0	0	0	0	0	0	4	37.73	102.6	0	0	1	1	61	39	0	1	2	1.63	27974.8	27842.7	3	3	4640.45
240	0	0	0	0	0	0	6	35.99	107.2	0	2	0	1	71	67	0	2	1	2.19	7480.95	7888.88	0	0	1314.81
180	0	1	0	0	0	0	6	42.4	131.3	1	0	1	1	67	51	1	0	1	2.48	22515.4	24752.7	1	1	4125.45
180	0	0	0	0	0	0	6	21.34	74	0	0	0	1	62	79	0	0	2	2.18	27998.5	29696.6	2	3	4949.43
360	0	0	0	0	0	0	7	27.97	101.8	1	0	0	1	70	79	1	0	1	5	23204.9	23475.9	3	1	3912.66
180	0	0	0	0	0	0	6	21.94	84.7	2	0	0	1	60	59	1	0	0	1.76	82326.8	82477.4	3	2	13746.2
600	0	0	0	0	0	0	5	31.76	105.3	1	0	0	1	63	32	1	0	1	5	72092.4	72664.9	3	4	12110.8
240	0	0	0	0	0	0	7	30.56	109	0	2	0	2	61	42	1	3	1	2.12	23869.6	23928.6	3	4	3988.1
720	0	0	0	0	0	0	4	38.74	112.2	0	0	0	2	74	29	0	1	1	1.85	24837	25242.7	3	3	4207.11
120	0	0	0	0	0	0	8	31.84	99.2	0	2	0	1	62	69	0	1	0	1.28	8658.69	8750.83	0	0	1458.47
420	0	0	0	0	0	0	5	22.79	86.4	0	0	0	1	63	80	0	0	2	2.35	28968.6	34519.2	2	0	5753.2
180	0	0	0	0	0	0	3	29.12	112.9	1	0	1	1	61	48	1	0	2	5	99238.4	102738	2	4	17123.1
660	0	0	0	0	0	0	6	29.31	103.4	1	0	0	2	62	52	1	0	1	4.48	77488.4	79128	4	2	13188
180	0	0	1	0	0	0	5	42.61	135.6	2	2	0	1	71	59	1	0	1	1.46	29636.3	30175.8	3	1	5029.31
120	0	0	0	0	0	0	7	23.65	87.2	0	0	0	1	72	68	0	1	2	4.38	12648.6	12599.7	4	3	2099.95
240	0	0	0	0	0	0	8	33.64	119.8	1	0	0	2	63	64	1	0	1	4.64	53088.3	51939.9	2	4	8656.66
720	0	0	0	0	0	0	7	38.61	124.8	2	2	0	1	66	52	1	2	1	5	16143	17312.5	0	4	2885.42
180	0	0	1	0	0	0	6	34.62	110.5	0	2	1	1	67	54	1	0	1	0.71	24155.2	25217.7	2	2	4202.95
360	0	0	0	0	0	0	6	42.1	120.8	1	1	1	2	68	55	0	1	1	4.29	21262.6	23050.2	1	1	3841.7
360	0	0	0	0	0	0	6	36.06	110.6	0	2	1	1	66	60	0	2	2	1.02	8251.21	8150.92	0	1	1358.49
180	0	0	0	0	0	1	7	27.38	94	0	0	0	1	60	65	0	0	1	5	59356.4	60045.8	3	2	10007.6
540	0	0	0	0	0	0	6	34.17	119	0	1	0	2	71	55	1	3	1	5	12775.9	13174.4	3	2	2195.73
180	0	0	0	0	0	0	6	30.35	125.3	2	0	0	1	61	64	1	0	2	5	46864.7	47353.4	2	3	7892.23
180	0	0	0	0	0	0	7	23.43	89.7	0	0	0	2	61	31	0	0	0	4.81	94752.7	94790.9	4	3	15798.5
300	0	0	0	0	0	0	6	42.05	117.8	1	2	0	1	65	49	0	1	2	1.24	24764.4	26846.4	3	3	4474.41
120	0	0	0	0	0	0	7	34.72	109	1	1	0	2	67	49	1	0	1	3.92	105033	106896	1	2	17816
540	0	0	0	0	0	0	6	35.94	108.5	0	1	0	2	71	55	0	2	1	5	13426.6	13268.5	2	2	2211.42
600	0	0	0	0	0	0	5	30.67	98.8	0	0	0	1	72	44	0	3	2	4.08	20857.9	21169.2	3	4	3528.19
480	1	1	0	1	0	0	6	22.24	94.7	2	0	0	1	68	53	1	1	1	1.55	22436.1	22311.8	3	2	3718.63
120	0	0	0	0	0	0	7	33.2	104.2	0	2	0	2	60	75	0	0	1	1.43	41869.3	41120	0	0	6853.33
960	0	1	0	0	1	0	5	38.48	123.1	1	2	0	2	72	78	1	1	2	0.69	12184.2	13327.7	1	0	2221.29
720	0	0	0	0	0	0	7	21.93	82.7	0	2	0	2	63	65	0	0	1	5	59522.8	62187.3	2	3	10364.5
600	0	0	0	0	0	0	7	29.29	101	2	0	0	1	63	62	0	0	1	2.92	61297.2	62009.2	2	0	10334.9
300	0	0	0	0	0	0	6	22.15	88.5	1	1	0	2	60	64	0	1	2	1.45	9742.31	9845.97	1	2	1641
180	1	1	0	0	1	0	8	27.62	107	1	0	0	1	65	80	1	0	1	4.38	20210.9	20739.1	4	2	3456.51
720	0	0	0	0	0	0	10	27.16	92.8	1	0	0	1	70	38	0	0	1	5	60428	60876.4	4	3	10146.1
300	0	0	0	0	0	0	4	41.44	110.8	2	1	1	2	61	37	0	3	1	0.6	23783.6	23856.9	2	3	3976.15
120	0	0	0	0	0	0	7	30.08	103.8	0	0	1	2	67	59	1	1	2	0	23747.3	25621.7	2	2	4270.29
300	1	0	0	0	0	0	5	26.09	100.2	0	0	0	2	62	80	1	0	1	2.06	22642.2	25965.3	0	1	4327.54
60	0	0	0	0	0	0	9	33.98	118.8	1	0	0	1	70	75	1	0	1	5	23204.9	22782.7	4	2	3797.12
660	0	0	0	0	0	0	7	32.65	99.7	1	2	0	2	66	49	0	0	1	5	104634	107617	4	2	17936.1
180	0	0	0	0	0	0	8	23.37	90.8	0	0	0	2	69	50	1	4	1	5	61574.5	63076.9	2	2	10512.8
240	0	1	0	0	0	0	7	36.94	124.4	0	2	0	2	63	62	1	0	0	0.96	16702.9	18536	0	0	3089.34
180	0	0	0	0	0	0	7	28.25	103.2	0	0	0	2	69	64	1	4	2	1.44	40868.5	41825.3	4	2	6970.89
360	0	0	0	0	0	0	7	35.76	107.9	2	0	0	1	67	70	0	0	2	1.1	20747.6	20783.5	2	3	3463.92
240	0	0	0	0	0	0	6	40.85	124.4	0	0	0	1	59	54	0	1	1	5	22428.7	22837.2	4	1	3806.2
960	0	0	0	0	0	0	7	37.6	126.1	1	0	0	2	62	51	1	0	1	5	78824.5	80492.3	4	3	13415.4
360	0	0	0	0	0	0	9	24.47	100.7	2	2	0	2	60	47	1	0	1	1.13	33478.6	33472.3	1	1	5578.71
480	0	0	0	0	0	0	7	25.45	85.9	0	0	0	1	65	32	0	2	1	0.96	15447.9	15971.4	1	0	2661.91
180	0	0	0	0	0	0	6	43.27	123.4	0	2	0	2	67	43	0	1	1	4.84	25638.9	25531.8	3	3	4255.3
240	0	0	0	0	0	0	9	44.78	139.4	0	2	0	2	65	68	1	1	1	2.83	9938.91	12273.2	1	4	2045.54
120	1	0	0	0	0	0	8	28.19	100	0	0	0	1	66	61	1	2	1	1.02	8842.52	10456.8	0	1	1742.8
600	0	0	0	0	0	0	8	27.93	105.5	0	1	0	2	62	73	1	0	1	2.14	33413	36761.1	4	2	6126.85
360	0	0	0	0	0	0	7	22.5	79.9	2	0	0	2	64	58	1	2	1	5	11327.8	11355.8	3	3	1892.63
240	0	0	0	0	0	0	10	26.06	93.1	2	0	0	1	71	23	1	2	1	1.5	33184.4	34071.5	1	4	5678.58
120	0	0	1	0	1	0	7	40.53	120.5	0	2	0	1	66	51	0	2	1	2.68	16708.1	16957.5	4	0	2826.24
30	0	0	0	0	0	0	8	23.1	86.3	0	0	0	2	72	80	0	2	2	1.25	8604.95	10324.5	0	1	1720.75
300	0	0	0	0	0	0	8	28.51	88.5	2	0	0	1	65	43	0	1	0	4.38	24764.4	26846.4	3	1	4474.41
360	0	0	0	0	0	0	5	20.19	75.5	2	0	0	1	67	46	1	1	1	3.49	20658.9	20348	1	1	3391.33
240	0	0	0	0	0	0	5	23.56	81	2	0	0	2	64	68	0	1	2	0.71	10410.7	11230.1	1	4	1871.68
360	0	0	0	0	1	0	5	26.7	96.1	1	1	0	2	62	73	0	0	2	3.27	33131.4	36089.4	3	2	6014.9
360	0	0	0	0	0	0	7	22.57	85.1	2	0	0	1	63	54	1	1	1	1.57	20345.9	20526.9	1	2	3421.15
540	0	0	0	0	0	0	7	30.2	104	2	0	0	2	60	39	1	0	1	4.46	64391.8	70921.3	3	4	11820.2
240	0	0	0	0	0	0	6	27.71	95	2	0	0	1	69	22	0	3	1	1.86	23350.3	23582.7	3	4	3930.45
360	0	0	0	0	1	0	8	34.06	122.5	1	2	0	1	70	71	0	0	1	5	27789.5	28256.7	4	2	4709.45
60	0	0	0	0	0	0	8	24.51	86.2	0	2	0	1	59	76	0	1	2	1.08	13104.9	13027.6	2	0	2171.26
120	0	0	0	0	0	0	6	27.69	98.7	1	0	0	2	64	63	1	2	1	0.69	4642.44	4944.94	0	1	824.157
180	0	0	0	0	0	0	10	26.01	98.6	2	0	0	2	63	50	0	0	1	2.14	96663.6	96356.5	2	1	16059.4
660	0	0	0	0	0	0	6	36.8	124.4	0	1	0	2	70	62	1	2	1	4.55	7130.27	7295.69	2	2	1215.95
360	0	0	0	0	0	0	8	26.36	94.8	0	0	0	1	60	36	0	3	1	4.38	18783.8	18580.6	3	3	3096.77
660	0	0	0	0	0	0	7	26.07	91.6	0	0	0	1	68	27	1	0	1	3.92	91058.6	94593.9	4	4	15765.6
240	0	0	0	0	0	0	6	24.21	94.7	0	1	0	2	62	80	1	0	1	1.79	12286.9	13044.9	3	1	2174.15
480	0	1	0	1	1	0	4	32.31	101.2	0	1	0	1	68	80	0	1	2	2.07	12905.1	13036.5	2	1	2172.74
840	0	0	0	0	0	0	6	26.13	107.2	1	2	0	2	71	51	1	2	1	3.71	12775.9	13174.4	2	1	2195.73
300	0	0	0	0	1	0	7	19.88	87.2	1	0	0	2	71	68	1	0	1	1.86	55433.5	61190	1	2	10198.3
360	0	0	0	0	0	0	8	28.01	93.6	1	1	0	2	62	61	1	0	1	2.71	48720.6	47869.1	2	4	7978.19
120	0	0	0	0	0	0	4	19.74	80	2	2	1	1	68	47	0	1	0	0.17	28558.8	28439.5	1	4	4739.92
480	0	1	1	0	0	0	8	38.88	127	1	2	0	1	68	65	0	1	2	1.69	11318.9	12700.2	1	1	2116.7
480	0	0	0	0	0	0	8	32.05	102.3	0	0	0	2	63	65	0	0	2	3.85	59522.8	60214.2	3	2	10035.7
360	0	0	0	0	0	0	6	37.05	126.5	0	0	0	2	63	45	1	0	1	4.83	107336	119314	4	2	19885.6
300	0	0	0	0	0	0	8	27.47	105.7	1	0	0	2	59	64	1	0	2	2.31	55531.6	57203.1	0	1	9533.86
360	0	0	0	0	0	0	12	28.8	100.6	2	0	0	1	61	56	1	1	0	1.41	22331.5	21995.4	1	3	3665.9
180	0	0	0	0	0	0	6	27.58	93.5	1	0	0	1	60	63	0	0	1	5	59356.4	60606.7	3	2	10101.1
480	0	0	0	0	0	0	8	38.47	124.3	0	0	0	2	63	80	0	0	1	2.14	31175	34045.6	1	1	5674.26
720	0	0	0	0	0	0	6	43.7	149.8	0	1	0	1	63	43	1	0	1	3.78	90414.5	98779.2	4	2	16463.2
480	0	0	0	0	0	0	8	29.16	99.1	0	0	0	1	71	35	1	2	1	2.33	36551.6	38215.7	3	2	6369.28
60	0	0	0	0	0	0	4	35.38	104.7	1	1	0	2	59	32	0	0	1	0.03	30711.4	30723.8	1	1	5120.64
300	0	0	0	0	0	0	6	36.77	127	0	2	0	1	59	63	1	1	1	5	7237.07	7073.79	4	2	1178.96
60	0	0	0	0	0	0	3	44.23	139.3	0	2	0	1	59	33	1	1	1	3.92	19134.4	20436.2	3	0	3406.03
90	0	0	0	0	1	0	7	27.38	88.8	0	1	0	2	60	80	0	0	2	1.73	36470	39828.2	3	0	6638.03
120	0	0	0	0	0	0	7	28.8	96.2	0	0	0	1	72	46	1	3	1	1.69	21526.5	23086	2	3	3847.67
120	0	0	0	0	0	0	8	32.54	106.3	0	0	0	1	66	60	0	2	1	0.46	8030.08	8792.02	1	0	1465.34
480	1	0	1	1	1	0	7	24.34	96.5	0	0	0	2	66	80	1	0	1	2.14	27679.1	29616.9	4	0	4936.15
300	0	0	0	0	0	0	6	29.2	105.2	1	0	0	1	71	70	1	3	2	3.53	9828.53	9902.59	2	3	1650.43
60	0	0	0	0	0	0	6	36.75	118	2	2	0	2	66	37	0	2	1	2.55	22923.6	23288.2	2	3	3881.36
840	0	0	0	0	0	0	5	28.31	101	1	0	0	2	73	59	0	0	1	5	90611.4	90957.1	4	2	15159.5
180	0	0	0	0	0	0	5	25.02	98.6	2	1	1	1	61	71	0	0	2	0.69	19606	20988.1	1	2	3498.02
180	0	0	0	0	0	0	7	21.11	89	1	0	0	2	69	66	1	0	1	5	40868.5	42345.5	0	3	7057.59
480	0	0	0	0	0	0	7	28.68	98	0	0	0	1	67	60	0	0	1	5	55604.4	56250.2	3	2	9375.04
300	0	0	0	0	0	0	6	24.43	90.5	0	0	0	2	61	31	0	0	0	3.85	94752.7	94790.9	4	4	15798.5
600	0	1	0	0	0	0	10	29.77	101.5	0	0	1	2	60	80	0	0	2	2.59	36136.8	39464.3	0	0	6577.38
600	0	0	0	0	0	0	8	23.96	79.6	2	1	0	2	59	37	0	0	1	3.54	79636.8	80353.1	2	4	13392.2
180	1	0	1	1	0	0	8	30.12	115.5	1	0	0	2	59	37	1	0	1	0.57	22515	23648.7	1	2	3941.45
420	0	0	1	1	1	0	4	26.35	112.8	0	0	0	1	67	79	1	0	1	1.1	8872.86	8711.44	0	0	1451.91
240	0	0	0	0	0	0	6	28.02	108.5	0	1	0	1	71	44	1	2	1	0	24613.9	25381.7	1	3	4230.28
600	0	0	0	0	0	0	8	25.75	121	1	2	0	1	59	63	1	0	1	0.95	19060.5	18648.2	1	0	3108.04
300	0	0	0	0	1	0	7	32.38	107.3	1	0	0	1	63	61	0	0	1	4.38	55310.1	57654.9	4	2	9609.15
480	0	0	0	0	0	0	8	33	105.8	2	0	0	2	61	55	1	3	1	2.36	14772.3	14808.9	2	4	2468.14
180	0	0	0	0	0	0	8	19.91	72.6	0	1	0	1	59	57	0	1	2	1.17	16870.5	17177.8	3	0	2862.96
180	0	0	0	0	0	0	7	38.93	118.6	0	0	0	1	60	64	0	0	1	1.62	23989.8	24268.4	0	3	4044.74
420	0	0	0	0	0	0	6	23.74	87.4	0	0	0	1	73	47	1	4	1	5	84862.2	86757.6	4	4	14459.6
120	1	0	1	0	0	0	8	25	96.2	0	2	0	1	61	80	1	0	0	1.92	20862.9	21640.5	2	2	3606.74
480	0	0	0	0	1	0	7	21.92	78.5	1	1	0	2	66	73	0	0	1	2.1	44662.2	48443.4	2	1	8073.9
30	0	0	0	0	0	0	5	35	104.7	0	1	0	2	67	68	0	2	0	0.7	5858.77	5685.52	0	1	947.586
480	0	0	0	0	0	0	8	30.22	109.7	0	2	0	2	62	60	1	0	2	1.46	57758.9	64097.9	0	1	10683
360	0	0	0	1	0	0	8	25.45	84	1	0	0	1	67	46	0	1	2	0.8	21944.9	21853.2	1	1	3642.2
120	0	0	0	0	0	1	6	31.71	106.2	0	0	0	1	60	61	0	2	1	4.75	5992.01	5814.81	2	0	969.136
180	0	0	0	0	0	0	7	30.56	97.2	2	1	1	2	66	50	0	3	1	5	14963.4	14787.2	3	2	2464.53
360	0	0	0	0	0	0	7	25.11	93.5	1	1	0	1	63	80	0	0	2	0.88	28968.6	32598.5	3	2	5433.09
120	0	0	0	0	0	0	8	34.37	111	0	0	0	1	65	38	0	2	1	1.45	15447.9	15971.4	1	1	2661.91
240	0	0	0	0	1	0	8	27.28	97.7	1	2	0	1	72	80	1	3	1	2.05	13320.6	14144.3	4	2	2357.38
120	0	0	0	0	0	0	8	30.89	110.2	0	0	0	2	67	72	1	0	2	1.15	10475.8	10452.2	2	4	1742.04
120	0	0	0	0	0	0	7	40.87	134.7	2	0	0	1	67	26	1	0	1	0.87	38834.2	40261.2	3	3	6710.21
720	0	0	0	0	0	0	6	64.8	143	0	2	0	1	64	56	0	1	2	1.69	22105.5	22859.7	3	1	3809.96
300	0	1	0	0	0	0	6	40.26	119.8	0	0	0	2	64	73	0	1	2	1.1	11869.6	12335.6	1	0	2055.94
300	0	0	0	0	0	0	7	26.23	101.7	1	0	0	2	61	75	1	0	1	1.57	13578.1	13387.6	2	4	2231.27
240	0	0	0	0	1	0	7	32.06	114.5	1	0	0	2	60	68	1	0	0	1.83	16345.5	17844.4	2	1	2974.07
720	0	0	0	0	0	0	5	31.11	100.7	0	1	0	1	62	48	0	4	2	0.58	24786.5	24946.6	3	2	4157.76
240	0	0	0	0	0	0	7	26.31	93.1	2	0	0	1	71	33	1	2	1	4.37	36551.6	38215.7	3	4	6369.28
180	0	0	0	0	0	0	7	24.66	89	1	0	0	2	69	50	1	0	1	5	66464.9	67674.9	3	2	11279.2
180	0	0	0	0	0	0	7	30.74	113.4	0	1	0	2	59	46	1	0	1	0.07	109243	113818	0	1	18969.6
360	0	0	0	0	0	0	8	37.25	124.5	2	2	0	2	60	24	1	0	0	0.7	38786.5	38588	3	4	6431.34
360	0	0	1	0	1	0	8	23.18	82	1	0	0	1	63	80	0	0	2	5	28968.6	32598.5	4	1	5433.09
120	0	0	0	0	0	0	6	38.2	118.9	0	1	0	1	61	39	1	0	1	5	75231	78517.7	2	1	13086.3
480	0	0	0	0	0	0	5	44.4	119.8	0	0	1	2	68	46	0	0	2	1.15	26076.2	27011.9	1	0	4501.99
180	0	1	0	0	0	0	6	29.04	100.7	0	0	0	1	63	53	0	1	1	0.97	21630.1	22368.1	3	0	3728.01
300	0	0	0	0	0	0	6	20.56	80.9	2	0	0	1	64	61	1	1	2	2.37	5967.68	6305.74	2	4	1050.96
240	1	0	0	0	0	0	9	33.9	102.5	1	0	0	2	64	64	1	0	0	2.22	49517.6	49705.5	2	4	8284.24
120	0	0	0	0	0	0	8	28.45	105.6	2	0	1	1	67	46	1	0	1	2.19	92720.1	101728	3	2	16954.7
240	0	0	0	0	0	0	2	25.35	87.3	0	0	1	1	64	46	1	1	2	0.23	23532.3	23741.6	4	2	3956.94
480	0	0	0	0	0	0	8	40.26	137.3	0	0	0	2	61	41	1	0	1	3.57	94759.3	94741.3	2	1	15790.2
660	0	0	0	0	0	0	7	31.98	112.8	2	0	0	2	65	64	1	1	0	1.57	10497.3	11046.5	0	4	1841.08
600	1	0	0	0	0	1	7	29.78	104.5	0	0	0	2	65	54	1	0	1	5	125286	131059	4	2	21843.1
600	0	0	0	0	0	0	6	28.93	97.8	0	0	0	2	68	48	1	0	1	5	88460.3	90029	4	4	15004.8
240	0	0	0	0	0	0	6	35.64	104.6	0	0	0	1	68	64	0	1	2	4.96	11011.9	10804.9	3	0	1800.81
720	0	0	0	0	1	0	8	32.72	121.5	1	2	0	2	64	67	1	0	1	2.43	49517.6	50676.9	3	3	8446.15
360	1	0	0	1	0	0	8	25.64	97	0	0	0	2	60	80	1	0	2	5	30849.3	31479.9	4	2	5246.66
360	0	0	0	0	0	0	6	28.6	98.6	1	1	0	1	69	48	1	0	1	5	116710	118595	4	2	19765.9
420	0	0	0	0	0	0	7	43.97	136.4	0	2	0	2	62	28	0	0	1	4.55	80878.6	82691.4	4	2	13781.9
360	0	0	0	0	0	0	8	37.15	119.6	1	2	0	1	59	54	0	0	1	4.75	99668.3	99351.7	4	2	16558.6
180	0	0	0	0	0	0	6	24.94	96.5	2	0	0	1	72	48	1	3	1	1.16	35518.7	38092	2	2	6348.66
240	0	0	0	0	0	0	6	24.85	91.4	2	0	0	2	59	34	1	0	1	0.51	22515	23648.7	1	2	3941.45
180	0	0	1	0	0	0	8	39.16	127	0	2	0	1	68	39	1	1	1	5	22065.5	23222.7	3	2	3870.44
240	0	0	0	0	0	0	6	28.27	99.6	2	0	0	1	67	53	1	4	1	1.45	18604	18638	4	2	3106.34
720	0	0	0	0	0	0	5	30.24	100.5	2	0	1	2	67	44	1	1	2	0.49	25280.9	25460.2	2	4	4243.37
360	0	1	0	0	0	0	9	32.46	107	0	2	0	2	72	66	1	2	1	3.57	7160.65	7721.62	3	2	1286.94
120	0	0	0	0	0	0	7	23.35	90.2	1	0	0	2	63	68	1	0	1	2.45	46864.7	47353.4	2	2	7892.23
360	0	0	0	0	0	0	10	32.79	108	1	1	0	1	62	72	0	3	2	3.29	6340.4	7151.78	1	1	1191.96
360	0	0	0	0	0	0	10	21.7	85.8	0	1	1	1	68	53	1	0	0	1.57	24097.2	24574	1	1	4095.67
480	1	1	1	1	0	0	7	39.03	126.1	2	0	1	2	59	62	1	0	1	1.07	19360.6	19943.4	1	1	3323.89
120	0	0	0	0	0	0	8	21.06	77.4	0	0	0	1	71	52	1	2	1	0.98	15233	16759.6	2	3	2793.26
360	0	0	0	0	0	0	9	28.4	100.8	0	0	0	1	67	67	0	0	1	1.46	25483.2	26623.9	2	0	4437.31
240	0	0	0	0	0	0	7	23.79	99.9	1	0	0	2	60	71	1	0	1	2.5	34961.9	34325.8	3	2	5720.97
120	0	0	0	0	0	0	5	31.6	101	0	2	0	1	66	53	0	2	1	0.58	15324.1	15828.1	0	0	2638.01
240	1	1	1	1	1	0	4	30.14	122.6	1	2	0	2	63	62	1	1	1	3.69	7968.74	7716.87	3	0	1286.14
180	0	1	0	0	1	0	6	36.76	124	0	0	1	2	69	65	0	0	2	1.16	22713.6	26986.6	2	1	4497.77
720	0	0	1	0	0	0	8	46.09	131.5	1	0	1	1	61	53	0	0	2	0.69	29871.2	31665.1	3	4	5277.51
120	0	0	0	0	0	0	8	28.18	99.5	1	0	0	1	61	68	1	1	1	1.61	5742.69	5840.05	3	1	973.342
480	0	0	0	0	0	0	7	31.5	113.9	0	1	0	1	73	67	1	2	1	1.75	5524.58	6116.65	0	1	1019.44
480	0	0	0	0	0	0	8	30.23	106.3	0	2	0	1	68	45	0	1	1	3.49	28558.8	28439.5	1	0	4739.92
180	0	0	0	0	0	0	7	32	103.1	0	2	0	1	65	66	0	2	2	1.45	5284	5785.37	0	0	964.229
360	0	1	0	0	0	0	4	39.98	113.6	1	2	1	2	60	68	0	0	1	2.83	35101.6	35509.3	2	1	5918.21
360	0	0	0	0	0	0	6	34.44	116.5	1	0	0	1	61	78	1	0	1	1.42	26604	26120	1	1	4353.34
540	0	0	0	0	0	0	6	24.96	86	0	0	0	1	60	68	0	0	0	4.62	17534.5	18277.8	4	0	3046.31
240	0	0	0	0	0	0	7	25.47	96.6	2	0	0	1	60	63	0	0	1	5	59356.4	60606.7	3	2	10101.1
480	0	0	0	0	0	0	4	42.91	134	0	2	0	2	62	52	1	4	1	2.42	23868.7	24369.7	3	4	4061.62
900	0	0	0	0	0	0	6	50.23	152.3	0	1	0	2	69	37	1	0	1	5	55681.9	57041.5	4	2	9506.92
300	0	0	0	0	0	0	8	39.45	125.9	1	2	0	2	59	72	0	0	1	1.14	26343.2	26961.1	0	0	4493.52
480	0	0	0	0	0	0	5	23.04	83	2	1	0	2	64	38	1	1	2	0.95	20085.5	21396.7	1	2	3566.11
240	0	0	0	0	0	0	7	26.36	93.5	1	0	0	2	63	56	1	0	1	3.57	83459.2	83611.8	3	2	13935.3
300	0	0	0	0	0	0	5	17.52	80.4	1	0	0	1	60	71	0	0	1	2.92	35990.3	35674.2	2	3	5945.7
360	1	0	0	1	0	0	10	22.7	92.1	1	2	0	1	71	56	1	2	0	0.58	15233	15708.1	1	1	2618.02
120	0	0	0	0	0	0	10	32.79	103.6	0	0	0	1	66	61	0	2	1	1.26	7812.28	7717.33	0	0	1286.22
600	0	0	0	0	0	0	5	20.72	76.3	2	1	0	2	64	41	0	0	1	4.83	82333.5	85620.5	4	3	14270.1
180	0	0	0	1	0	1	3	35.19	103.1	1	1	1	2	61	38	0	3	0	0.92	23783.6	23526.3	1	2	3921.06
360	0	0	0	0	0	0	5	29.34	100.9	0	0	0	2	61	52	1	0	1	5	104240	104431	2	0	17405.1
720	0	0	0	0	0	0	7	27.6	95.7	0	0	0	2	67	60	0	0	1	5	65649.9	69470	4	2	11578.3
240	0	0	0	0	1	1	8	20.51	82.9	1	0	0	2	71	80	1	1	1	1.66	10832.4	10904.1	4	2	1817.35
180	0	0	0	0	0	0	5	31.6	110.4	1	0	0	2	67	71	1	0	1	3.41	31471.1	33576.3	0	1	5596.05
360	0	0	0	0	0	0	10	22.8	77.9	2	0	0	2	68	21	1	4	0	4.72	24342.5	24655.4	1	2	4109.23
60	0	0	0	0	0	0	6	24.87	81.3	1	1	0	1	66	55	0	2	2	2.15	16965.2	16765.5	1	3	2794.25
360	0	0	0	0	0	0	6	33.55	117.4	2	1	0	2	59	61	0	0	2	0.58	25164.3	25456.5	3	1	4242.76
180	0	0	0	0	0	0	7	34.21	110.7	0	2	0	2	63	52	1	0	1	5	83459.2	83611.8	2	3	13935.3
180	0	0	0	0	0	0	5	21.77	81.4	0	0	0	1	69	55	0	0	2	3.33	119055	125825	3	3	20970.8
300	0	0	0	1	1	1	10	30.26	111	2	0	1	1	61	77	0	0	2	0.88	22231.8	21610.6	0	1	3601.76
120	0	0	0	0	0	0	7	27.66	97.5	0	0	0	1	62	42	1	3	1	1.45	16110.4	16682.2	2	0	2780.36
240	0	0	0	0	1	0	9	32.66	110.3	1	0	0	2	59	63	0	0	1	1.64	25164.3	25456.5	1	0	4242.76
180	0	0	0	0	0	0	5	38.91	110.7	0	0	1	1	65	54	0	1	2	0.73	20683.1	20596.7	4	0	3432.79
480	0	0	0	0	0	0	7	22.49	90	1	0	0	1	70	76	0	0	2	5	27789.5	27834.9	4	3	4639.16
240	0	0	0	0	0	0	7	39.01	124.2	1	0	0	2	59	39	1	0	1	2.71	65548.5	68849.2	3	2	11474.9
720	0	0	0	0	0	0	7	29.12	96.3	1	2	0	2	70	80	0	1	2	2.36	22897.6	25356.8	1	3	4226.13
120	0	0	0	0	0	0	7	27.58	99.8	0	0	0	2	65	62	0	2	1	4.01	9154.99	9043.72	0	0	1507.29
60	0	0	0	0	0	0	6	23.31	88.5	0	0	0	2	64	49	0	1	1	2.83	25996.2	26883.1	1	3	4480.52
120	0	0	0	0	0	0	7	31.14	99.6	0	0	0	2	63	69	0	0	2	1.25	24057.1	24336.5	3	2	4056.08
240	0	0	0	0	0	0	7	23.96	93	1	0	0	2	63	50	1	0	1	5	83459.2	83611.8	2	4	13935.3
120	0	0	0	0	0	0	8	32.3	101.4	0	0	1	1	69	37	1	2	0	0.71	27917.2	33919.8	0	1	5653.3
120	0	0	0	0	0	0	8	26.65	104	0	1	0	1	62	63	1	3	1	4.25	4078.11	4263.06	2	2	710.509
30	0	0	0	0	0	0	3	29.17	98.4	0	0	1	1	59	46	0	1	2	0.43	30227.9	32769.2	3	2	5461.54
60	0	0	0	0	0	0	5	30.86	98.7	0	0	0	1	66	29	0	2	2	0.58	23373.2	24672.6	2	4	4112.1
120	0	0	0	0	0	1	6	27.46	103.7	1	0	0	1	60	78	1	3	1	1.1	7872.35	7898.12	0	2	1316.35
240	0	0	0	0	0	1	8	34.07	124.2	2	2	0	1	64	56	0	1	2	5	20877.4	21589.8	2	2	3598.29
600	0	0	0	0	0	0	8	26.74	87	2	1	1	1	61	45	0	0	1	0.82	29253.3	30886.5	0	1	5147.75
120	0	0	0	0	0	0	8	27.86	96.1	2	0	0	2	72	52	1	2	1	0.7	11808	12372.1	1	4	2062.02
720	0	0	0	0	0	0	4	37.7	120	0	2	0	1	61	38	0	0	0	2.32	81626.7	81659.6	3	3	13609.9
180	0	0	0	0	0	0	6	31.31	121.9	1	2	0	2	65	69	1	1	1	1.61	10497.3	11798.7	1	3	1966.45
300	0	0	0	0	0	0	7	22.2	80.2	0	0	0	2	60	45	0	0	1	5	120190	119331	2	2	19888.5
120	1	0	0	0	1	0	7	30.97	114.8	1	0	0	2	59	71	1	0	1	5	38774.6	39978.2	4	1	6663.03
300	0	0	0	0	1	0	5	23.88	83	0	1	0	2	67	72	0	1	2	1.47	13104.9	13027.6	3	2	2171.26
360	0	0	0	0	0	0	8	28.79	95.9	2	0	0	1	67	26	0	0	1	4.66	81665.5	83074.3	3	1	13845.7
480	0	0	0	0	0	0	5	40.41	136.1	1	2	0	2	66	74	1	1	2	4.04	13270.6	17034.3	3	4	2839.05
180	0	0	0	0	0	0	9	56.54	145.5	0	0	0	2	68	24	0	1	1	2.5	26529.8	28721.5	4	3	4786.92
120	0	0	0	0	0	0	8	48.21	137	0	0	0	2	64	31	1	2	1	0.46	27181	28371.9	1	4	4728.65
420	0	0	0	1	0	0	10	24.15	108.5	1	2	0	2	63	69	1	0	1	5	47908.5	46872.2	4	2	7812.04
480	0	0	0	0	0	0	10	19.89	83.8	0	0	0	1	73	21	0	0	0	1.67	75648.3	78017.1	3	4	13002.8
420	0	0	0	0	0	0	6	22.95	83	2	1	0	2	61	49	1	1	1	0.85	31914.6	32584.5	1	2	5430.76
480	1	0	0	0	1	1	4	34.98	121.8	2	2	1	1	59	50	1	0	2	3.23	86053.5	86210.8	2	2	14368.5
180	0	0	0	0	0	0	5	30.98	106	0	0	0	1	72	46	1	3	1	2.66	24674.9	26462.5	3	2	4410.42
420	0	0	0	0	0	0	8	33	115.2	1	0	1	2	60	51	1	0	2	1.92	89486.2	89649.8	3	1	14941.6
120	0	0	0	0	0	0	8	54.9	151.1	0	0	1	1	67	44	0	0	1	5	80591.3	80702.1	2	0	13450.4
300	0	0	0	0	0	0	7	27.09	90.6	1	0	0	2	60	69	0	0	1	1.29	69052.2	71231	2	1	11871.8
45	0	0	0	0	0	0	6	31.4	112.7	0	0	0	1	74	55	1	2	1	1.69	10857.6	11175.4	2	1	1862.57
180	0	0	0	1	0	0	5	29.06	107.8	1	2	0	2	73	65	1	3	2	0.29	5524.58	6116.65	0	1	1019.44
240	0	0	0	0	0	0	6	26.75	95	0	0	0	2	62	54	0	0	0	3.93	115775	115407	3	2	19234.6
480	0	0	0	0	0	0	6	43.72	135.4	1	2	0	1	70	51	1	2	2	2.41	9420.99	10365.1	3	4	1727.52
60	0	0	0	0	0	0	6	26.88	92.5	2	2	0	1	63	56	0	1	1	1.57	21630.1	22368.1	1	4	3728.01
720	0	0	0	0	0	0	8	31.8	105.5	2	0	0	1	69	28	1	2	2	4.7	29399	30969.7	1	4	5161.62
480	0	0	0	0	0	0	8	25.91	95.3	1	0	0	2	62	64	1	0	2	1.35	58859.1	57830.4	2	4	9638.41
960	1	0	1	1	0	1	7	22.62	90.9	1	0	0	1	64	80	1	0	1	3.86	25948.2	26478.7	4	1	4413.11
240	0	0	0	0	0	0	6	37.79	117.7	0	2	0	2	68	53	1	1	1	4.29	20000.3	21578.9	1	1	3596.49
120	0	0	0	0	0	0	6	29.91	104	0	0	0	1	71	64	0	2	2	1.97	5782.23	6330.88	0	1	1055.15
480	0	0	0	0	1	0	5	27.07	108.7	0	2	0	1	59	80	1	1	1	3.49	10683.4	10865.2	1	1	1810.87
480	0	0	0	0	0	0	8	25.28	92.4	2	0	0	2	60	44	1	2	2	1.15	18524.6	18570.4	0	4	3095.06
240	0	0	0	0	0	1	7	37.63	130.2	0	0	0	2	62	75	1	0	1	1.21	8716.69	8946.89	1	1	1491.15
720	0	1	0	0	0	0	8	38.93	113.5	0	0	0	1	59	57	0	1	0	4.02	22428.7	22837.2	1	0	3806.2
360	0	0	0	0	0	0	6	38.85	132.5	0	0	0	1	60	43	1	0	1	1.4	22505.4	22501.1	3	2	3750.18
240	0	0	0	0	0	0	6	27.16	99.2	1	0	0	1	60	56	1	0	1	4.38	82326.8	82477.4	4	3	13746.2
360	0	0	0	0	0	0	7	29.83	100.7	1	2	0	2	63	80	0	0	2	2.02	24668.9	29668.5	2	2	4944.75
300	0	0	0	0	0	0	6	25.56	93.9	0	2	0	1	60	54	1	0	1	5	82326.8	82477.4	3	2	13746.2
120	0	0	0	0	0	0	9	26.38	95.6	0	2	0	2	65	67	1	2	2	1.71	9618.8	10649.7	0	4	1774.94
840	1	1	0	1	0	0	12	42.42	127.5	1	2	1	2	67	77	1	1	1	1.91	12084.9	13219.1	0	1	2203.19
180	0	0	0	0	0	0	6	20.77	79.2	0	0	1	1	62	44	0	0	2	0.59	23547.2	23378.8	1	3	3896.47
120	0	0	0	0	0	0	7	29.12	97.8	0	2	0	2	66	47	0	1	1	1.3	33193.7	33055.1	1	2	5509.18
360	0	0	0	0	1	0	8	25.3	107.5	1	0	0	1	60	79	1	0	1	1.97	30052.8	29506	4	2	4917.67
660	0	0	0	0	0	0	5	37.82	130.7	0	0	0	2	60	36	1	0	2	3.57	20542	20705.2	3	1	3450.87
300	0	0	0	0	0	0	4	33.08	102.8	1	0	0	2	73	51	1	3	1	5	11086.9	11432.7	3	2	1905.45
180	0	0	0	0	0	1	6	34.52	113.8	1	1	0	1	66	51	1	2	1	1.04	13811.7	14061.3	1	4	2343.56
360	0	0	0	0	1	0	6	38.22	122.7	0	2	0	2	63	50	1	0	1	4.72	94535.8	105298	4	2	17549.6
540	0	0	0	0	0	0	5	30.87	109.5	0	0	0	2	72	34	1	2	1	3.69	31367.7	34107.8	3	2	5684.63
480	0	1	0	1	1	0	4	45.66	147.2	1	2	1	1	74	61	1	1	2	2.88	6009.67	7421.14	1	2	1236.86
240	0	0	0	0	0	0	5	41.02	136.9	2	2	0	2	67	64	1	1	1	5	7750.96	7944.07	3	2	1324.01
300	0	0	0	0	0	0	7	25.94	88.5	0	0	0	2	62	51	0	0	1	4.48	89748.1	90689.4	1	2	15114.9
540	0	0	1	0	1	1	8	30.46	109.6	0	2	0	2	66	76	0	1	1	3.29	15412.6	16215.9	3	1	2702.65
300	0	0	0	0	0	0	7	25.83	93	1	0	0	2	67	33	1	1	0	3.56	23355	26667.8	2	2	4444.63
480	0	0	0	0	0	0	7	29.15	95.4	0	0	0	2	66	49	0	2	1	5	22291.9	22029.5	3	2	3671.58
900	0	0	0	0	0	0	8	29.36	107	0	2	0	1	63	80	1	0	2	3.92	20784.2	21012.9	4	1	3502.14
180	1	1	1	1	0	0	8	30.43	112.1	0	2	0	2	59	80	0	0	2	1.62	32609.7	35612.5	1	0	5935.41
120	0	0	0	0	0	0	8	29.69	114.7	1	0	1	2	72	64	1	2	1	0.65	5534.66	6545.07	0	3	1090.84
60	0	0	0	0	0	0	6	24.85	88.7	0	0	0	1	74	42	1	1	1	5	22437.3	22636.8	3	2	3772.81
360	0	0	0	0	0	0	7	27.02	101.2	0	0	0	1	72	60	1	1	1	1.21	7540.29	8475.05	1	1	1412.51
480	0	0	0	0	0	0	6	36.79	106.6	0	2	0	2	68	36	0	1	1	2.36	24386	24270.9	2	3	4045.14
180	0	0	1	0	0	0	7	21.02	78.7	0	0	0	1	59	67	0	0	2	1.96	24774.2	25062	3	0	4177
120	0	0	0	0	1	0	7	26.94	98.1	2	2	0	2	60	58	0	0	0	1.19	30297.6	30201.4	2	1	5033.57
480	0	0	0	0	1	1	5	27.02	104.7	1	1	0	2	60	80	0	0	2	1.18	27960.6	34451.3	0	4	5741.89
30	0	0	0	0	1	0	7	26.8	91.4	0	1	0	1	66	68	0	2	1	1.28	7812.28	9667.4	2	2	1611.23
180	0	0	0	0	0	0	8	29.02	98.5	0	0	0	2	59	58	0	0	2	1.19	29941.8	30103	2	0	5017.17
480	1	0	0	1	1	0	6	22.92	89.9	1	1	0	2	62	80	1	0	2	5	25528	26997	4	2	4499.51
420	0	0	0	0	0	0	6	35.58	125.6	0	2	0	2	70	50	0	2	1	5	15038	16309.9	3	0	2718.32
780	0	0	0	0	0	0	7	41.63	125.8	0	1	0	2	65	48	1	2	1	5	28374.3	31153.8	3	3	5192.3
120	0	0	0	0	0	0	7	34.6	120.6	2	0	0	2	67	48	1	0	1	2.46	92595.8	96222.4	4	1	16037.1
240	0	0	0	0	0	0	8	23.73	90.4	1	0	0	2	70	71	1	2	1	3.41	8741.37	9173.76	4	2	1528.96
240	0	0	0	0	0	0	5	18.2	76	2	0	1	1	67	54	1	0	1	0.87	21572.2	22521.1	1	1	3753.51
180	0	0	0	0	0	0	11	44.11	132.4	1	0	0	1	72	70	0	3	2	1.18	8769.32	9341.17	4	1	1556.86
300	0	0	0	0	0	0	9	32.08	102.9	0	0	0	1	68	67	0	1	2	0.59	8989.62	10086.6	0	0	1681.11
600	0	0	0	0	0	0	6	29.81	106.9	1	1	0	2	63	72	1	0	0	3.85	30137	29588.8	3	2	4931.46
420	0	0	0	0	1	0	5	22.96	92.7	1	0	0	1	59	64	1	1	1	0.95	7237.07	7008.32	2	1	1168.05
780	0	0	0	1	1	0	10	26.2	106.3	0	2	0	2	61	80	1	0	1	1.71	27153.5	30972.9	0	0	5162.15
600	1	0	1	1	0	0	9	27.56	105.8	0	2	0	2	66	73	1	0	1	4.64	36500.6	36926.9	4	2	6154.48
180	1	0	0	0	1	0	6	36	130.1	1	2	1	1	68	77	0	0	2	1.46	21912.2	27161.1	3	1	4526.85
1020	0	0	0	0	0	0	6	31.01	108.9	2	2	1	2	62	49	0	0	2	4.64	79814.8	79244	4	1	13207.3
180	0	0	0	1	0	1	8	28.87	101.3	1	2	0	2	64	49	1	1	1	2.83	24472.8	24690.5	1	1	4115.09
240	0	0	0	0	1	0	6	29	108	0	1	0	2	72	60	1	0	1	3.86	59034.2	60416.4	3	1	10069.4
480	0	0	0	0	0	0	8	36.37	126.3	0	0	0	1	66	77	1	0	1	4.75	41383.7	42501.5	4	0	7083.58
420	0	0	0	0	0	0	6	24.22	94.2	0	2	0	2	72	52	1	1	1	5	23942.5	25832.3	4	3	4305.38
240	0	0	0	0	0	0	7	33.47	104	1	2	0	1	71	65	0	2	2	1.22	7480.95	7921.35	1	2	1320.23
120	0	0	0	0	0	0	7	26.36	91.2	0	0	0	1	59	44	1	2	1	1.4	17437	17910.3	2	3	2985.06
600	0	0	0	0	0	0	7	50.47	127.2	0	2	0	1	59	52	0	1	0	0.52	20683.8	21104.3	1	1	3517.39
480	0	0	0	0	0	0	7	29.09	108.2	1	2	0	1	72	77	1	3	1	1.46	11715.4	13642	0	2	2273.67
480	0	0	0	0	0	0	6	33.11	104.6	2	0	1	1	65	48	0	2	1	1.21	16631	16879.2	0	4	2813.2
240	0	0	0	0	0	0	8	28.86	98.2	0	0	0	2	60	80	0	0	2	1.92	46088.5	50332.3	3	1	8388.72
180	0	0	0	0	0	0	8	27.14	98.2	0	2	0	1	61	63	1	0	1	1.02	16338.9	20384.3	2	3	3397.38
120	0	0	0	0	0	0	8	31.43	107.1	0	0	0	1	59	58	0	1	1	5	22428.7	22837.2	4	1	3806.2
240	0	0	0	0	0	0	7	29.82	103.8	0	0	0	2	65	26	1	3	1	1.95	35139.3	36658.9	2	3	6109.81
600	0	0	0	0	0	0	7	30.34	114.2	0	1	0	2	66	64	1	0	1	5	60877.7	63037.2	4	2	10506.2
240	0	0	0	0	0	0	6	28.86	94.7	1	2	0	2	68	50	0	1	1	2.84	21262.6	21173.8	2	1	3528.96
180	0	0	0	0	0	0	5	40.49	127.8	0	0	0	1	73	27	1	0	1	1.96	81508.5	82417	2	2	13736.2
180	0	0	0	0	0	0	8	33.79	106.5	2	0	0	2	66	35	1	2	1	1.81	29230.6	30172.6	0	4	5028.77
480	0	0	0	0	1	0	8	39.41	121.7	0	2	0	1	68	45	0	1	2	1.69	24223.3	24122.1	3	1	4020.35
600	0	0	1	1	0	0	6	36.39	114.5	1	0	0	2	72	50	0	0	1	5	108025	112349	3	2	18724.9
300	0	1	1	1	0	0	7	21.3	94.2	1	1	0	2	60	80	1	0	2	1.67	11020	11141.2	4	2	1856.87
300	0	0	0	0	1	0	7	43.69	136.2	1	2	0	1	64	68	1	1	1	1.42	6302.97	6660.03	1	1	1110
120	0	0	0	0	0	0	8	30.53	98.1	2	0	0	2	66	36	1	4	1	0.45	26106.1	26785.2	4	2	4464.2
360	0	0	0	0	0	0	7	28.58	116.5	2	0	0	2	59	60	1	0	2	0.29	21262.1	20802.2	3	4	3467.03
300	1	0	0	0	0	0	5	33.47	112.1	0	1	1	2	62	54	0	3	1	0.69	11540.5	11404.7	3	2	1900.78
600	0	0	0	0	0	0	7	27.12	82.2	0	0	0	2	68	43	0	1	2	3.69	25458.2	25351.9	4	2	4225.32
840	0	0	0	0	0	0	7	24.42	101	0	0	0	1	68	71	1	0	0	1.42	31403.9	32632.2	3	2	5438.7
240	0	0	0	0	1	0	5	24.9	91.6	2	2	0	1	61	47	0	0	1	1.61	29253.3	30886.5	0	1	5147.75
480	0	0	0	0	0	0	1	36.75	113.7	0	0	0	1	62	35	1	3	0	1.69	23923.9	24316.4	1	3	4052.73
180	0	0	0	0	0	0	7	31.22	111.7	2	0	0	1	67	62	1	0	1	5	55531.6	54330.4	3	1	9055.07
180	0	0	0	0	0	1	6	31.12	111.5	0	2	0	2	59	70	1	0	1	2.86	9935.27	10074.2	2	2	1679.03
120	0	0	0	0	0	0	8	29.28	104.2	0	0	0	1	70	31	1	0	1	5	45593.6	45955.7	4	3	7659.28
240	0	0	0	0	1	0	7	32.69	116.3	1	0	0	1	61	78	1	0	1	0.88	8384.65	9065.73	0	1	1510.95
360	0	0	0	0	0	0	7	19.53	71.5	0	0	0	1	61	71	0	0	1	2.67	31860.2	30970	2	1	5161.66
180	0	0	0	0	0	0	9	25.03	91.9	1	0	1	2	63	52	1	0	2	1.01	19915	22182.1	3	1	3697.02
120	0	0	0	0	0	0	7	32.92	111.5	0	0	0	1	71	44	1	2	2	2.34	24613.9	25381.7	1	4	4230.28
180	0	0	0	0	1	0	6	33.61	108	0	0	0	2	65	60	0	2	1	2.86	8975.58	8866.48	1	0	1477.75
60	1	0	1	0	0	0	6	26.06	81	2	0	1	1	61	62	0	0	1	0.84	24081	26827.6	1	1	4471.26
240	0	0	0	0	0	0	9	28.96	100	2	0	0	2	60	45	0	0	2	0.61	27075.9	26882.2	1	4	4480.37
360	0	0	0	0	1	0	6	30.54	107.7	0	2	0	1	69	80	0	0	1	1.83	37116.2	41191.9	1	1	6865.32
120	0	0	0	0	0	0	8	31.09	113.2	0	0	0	2	62	60	1	3	2	2.14	5811.14	5920.81	4	0	986.802
120	0	0	0	0	0	0	8	33.93	112	0	2	0	2	72	72	0	2	1	1.42	8773.91	9232.89	0	0	1538.81
120	0	1	0	1	0	0	4	29.8	107	2	0	0	1	67	44	1	0	1	0.52	27597.2	28753	2	1	4792.17
540	0	0	0	0	0	0	4	24.76	93.1	1	1	0	1	65	71	0	0	1	3.65	32611.7	31835.1	2	2	5305.85
120	0	0	0	0	0	0	6	27.3	95.4	1	0	0	1	64	44	0	1	1	1.45	24997.1	25439.5	4	3	4239.92
360	0	0	0	0	0	0	6	39.26	121.1	0	0	0	1	62	23	1	1	0	2.9	21878.2	22750.6	2	4	3791.77
300	0	1	0	0	0	0	9	26.28	100.3	1	0	0	1	59	76	1	0	1	3.65	31035.5	30785.7	0	1	5130.95
240	0	0	0	0	0	0	7	26.1	95.5	0	0	0	2	70	70	0	0	2	3.85	42208.5	51312.1	4	2	8552.02
660	0	0	0	0	0	0	7	38.43	113.9	1	1	0	1	74	47	0	1	2	3.58	23833.9	24647.1	3	2	4107.85
360	0	0	0	0	0	0	8	23.49	89.5	0	0	0	2	66	47	0	0	1	5	52317.2	53808.3	4	3	8968.06
720	0	0	0	0	0	0	5	30.79	106.2	0	0	0	1	68	60	1	1	1	5	7322.99	7307.29	4	1	1217.88
360	0	0	0	0	0	0	7	25.05	94.7	0	0	0	1	63	80	0	0	1	1.86	28968.6	31770.3	2	2	5295.06
720	0	0	0	0	0	0	6	25.3	88.3	0	1	0	1	67	69	0	0	2	4.13	69611.6	72562.8	4	2	12093.8
60	0	0	0	0	0	0	4	35.53	100.6	0	0	1	1	66	55	0	2	2	0.58	16965.2	16765.5	0	1	2794.25
480	0	0	0	0	0	0	9	31.47	98.5	0	2	0	2	70	60	0	2	1	3.41	6653.46	6484.12	2	2	1080.69
300	0	0	0	0	0	0	9	33.87	106.4	0	0	0	2	67	43	0	0	1	3.13	95285.3	98001.1	4	2	16333.5
960	0	0	0	0	0	0	8	22.25	81.5	0	0	0	1	63	54	0	1	1	3.49	21630.1	22368.1	4	2	3728.01
420	0	0	0	0	0	0	6	28.77	96.8	2	0	0	2	61	34	1	0	0	4.33	87328.6	89720.6	2	1	14953.4
300	1	0	0	0	0	0	7	19.73	81.7	1	1	0	1	60	79	1	0	1	2.19	30052.8	29506	2	1	4917.67
480	0	0	0	0	0	0	8	35.09	114.4	1	0	0	2	62	66	0	0	2	0.9	59522.8	66311.7	0	4	11052
120	0	0	0	0	0	0	5	24.41	92.1	2	0	0	1	67	47	1	0	1	1.21	27597.2	28753	1	2	4792.17
780	0	0	0	0	0	0	5	39	108.8	2	0	0	1	64	36	0	0	2	1.82	36034.6	36049.1	3	3	6008.18
420	0	1	0	0	1	0	8	22.17	83.7	0	2	0	1	67	80	0	0	2	1.46	26131.2	30046.3	0	0	5007.72
300	0	0	0	0	0	0	7	36.43	100.9	2	0	0	1	65	33	0	0	2	1.6	30805.7	31924.8	3	1	5320.8
600	0	0	0	0	0	0	6	34.79	115.7	1	0	0	2	72	32	0	2	0	1.79	21046.9	20819.3	3	4	3469.88
180	0	0	0	0	0	0	8	21	85	0	0	0	2	66	80	0	2	2	2.5	9372.22	11245.1	0	0	1874.19
360	0	0	0	0	0	0	5	24.19	93.6	0	0	0	1	59	67	0	1	2	1.46	10882.7	10520.6	1	0	1753.43
180	0	0	0	0	0	0	5	35.59	116.9	0	2	0	2	60	71	0	3	1	0.88	8499.58	11204.3	4	0	1867.38
360	0	0	0	0	0	0	2	20.09	82.1	2	2	1	2	61	54	1	0	2	0.72	34162.8	34225.3	2	4	5704.21
120	0	0	0	0	0	0	8	26.19	95.5	0	2	0	1	60	51	0	3	1	1.66	8957.27	8851.82	3	3	1475.3
480	0	0	0	0	0	0	9	25.1	89.1	0	1	0	1	65	77	0	2	1	1.33	6804.83	7644.18	0	0	1274.03
480	0	0	0	0	0	0	5	24.6	82.2	1	1	0	2	68	80	0	0	2	5	27418.1	30428.9	2	2	5071.48
300	0	0	0	0	0	0	5	26.72	90.7	2	0	0	2	61	48	1	0	1	0.65	36767.1	37469.4	1	3	6244.9
120	0	0	0	0	0	0	8	32.59	101.3	1	0	0	2	67	71	0	1	1	1.91	14035.5	14011.9	2	1	2335.32
120	0	0	0	0	0	0	8	27.02	103	1	2	0	2	70	49	1	2	0	1.44	21420	22662.5	0	4	3777.08
120	0	0	0	0	0	0	6	29.91	102.9	0	2	0	1	66	76	0	2	1	1.4	10626.1	11149.2	3	1	1858.21
600	0	0	0	0	0	0	8	25.9	105.9	0	0	0	2	70	80	0	0	1	1.31	23044.9	25166.9	0	0	4194.48
600	0	0	0	0	0	0	8	33.77	107.6	0	0	0	2	66	49	0	2	1	5	22291.9	22624.6	4	4	3770.76
120	0	0	0	0	0	0	6	36.92	122.1	0	0	0	2	59	32	1	0	1	1.36	23499.3	25992.1	1	4	4332.01
180	0	0	0	0	0	0	7	35.53	119.7	0	2	0	1	62	45	1	3	1	2.35	16110.4	16150.2	3	4	2691.7
240	0	0	0	0	0	0	7	24.64	86.4	2	0	0	1	60	23	1	2	0	3.29	18567.4	18532.7	1	4	3088.79
840	0	0	0	0	0	0	5	66.16	152.8	1	2	0	2	59	49	1	0	1	3.71	103822	113909	1	1	18984.8
720	0	0	0	0	0	0	7	23.49	97.4	1	0	0	2	68	55	0	0	1	5	93245.9	96287.5	2	4	16047.9
120	0	0	0	0	0	0	8	21.89	90	0	2	0	1	73	71	0	1	2	2.92	11531	12507.7	1	1	2084.62
120	0	0	0	0	0	0	7	31.14	104	2	0	0	1	69	36	1	2	1	1.55	34954	36545.3	1	2	6090.88
60	0	0	0	0	0	0	7	34.05	109	2	0	0	1	62	40	1	2	0	1.53	16110.4	16150.2	0	4	2691.7
180	0	0	0	0	0	0	3	25.56	100.8	0	0	0	2	71	80	1	0	1	5	22113	22356.2	4	0	3726.03
180	0	0	0	0	0	0	7	21.02	98.9	1	0	0	2	59	76	1	0	1	1.14	11265.9	11615.6	3	1	1935.93
240	0	0	0	0	0	0	8	27.38	91.5	1	2	0	2	65	45	1	2	1	1.99	28374.3	30429.9	0	2	5071.65
360	0	0	0	0	0	0	8	31.11	113.7	2	1	0	2	66	59	1	4	2	1.16	28008	29298.5	3	3	4883.08
660	0	0	0	0	1	0	7	28.9	112	1	1	0	1	60	71	1	0	1	2.92	9471.57	9299.25	4	1	1549.88
120	0	0	0	0	0	0	10	27.3	98.4	1	0	0	1	61	73	1	0	1	0.84	9507.57	9334.6	3	0	1555.77
300	0	0	0	0	0	0	10	35.33	119.6	1	2	0	1	65	57	1	2	1	0.8	9594.95	10053.4	0	2	1675.56
180	0	0	0	0	0	0	8	25.04	104.8	0	2	0	2	63	72	0	0	1	2.41	31860.2	30970	2	3	5161.66
240	0	0	0	0	0	0	7	29.03	83.3	0	0	0	1	68	29	0	1	1	3.49	29760.9	29596.7	2	2	4932.78
480	0	0	0	0	1	0	4	22.73	90.1	2	0	0	1	63	46	1	0	2	5	90414.5	90397.3	3	4	15066.2
720	1	0	0	0	0	0	6	33.8	115.6	1	1	0	1	69	60	1	2	1	5	7258.81	7395.8	4	2	1232.63
60	0	0	0	0	0	0	8	28.73	103.5	1	2	0	1	73	57	1	3	2	1.96	10271.1	10866.9	0	4	1811.15
180	0	0	0	0	0	0	6	22.67	83.3	2	0	0	1	63	23	1	0	1	4.08	82965.8	90194.7	3	4	15032.5
180	0	0	0	0	0	0	5	30.94	94.8	0	0	0	2	63	60	0	0	2	5	59522.8	61219.8	4	4	10203.3
120	0	0	0	0	0	0	8	31.84	106.5	1	2	0	2	69	77	0	3	2	3.37	5957.08	7701.56	3	1	1283.59
300	0	0	0	0	0	0	5	29.81	97	0	0	0	2	69	38	1	1	0	4.72	16701.1	17689.8	3	2	2948.3
60	0	0	0	0	0	0	8	27.9	93.5	0	0	0	2	70	39	0	3	1	1.41	21342.8	21112	0	4	3518.66
600	0	0	0	0	0	0	8	25.96	93	2	0	0	1	65	38	1	0	0	1.86	55973.9	58639.3	2	1	9773.21
300	0	0	0	0	0	0	6	21.99	89.6	2	2	0	2	61	62	1	1	2	0.77	9869.27	9557.32	3	1	1592.89
300	0	0	0	1	0	0	8	39.19	132	1	2	0	2	59	76	1	0	2	0.77	9935.27	10270.3	1	1	1711.71
120	0	0	0	0	0	0	6	30.95	104.4	0	0	1	2	68	55	1	1	0	1.44	20000.3	19889.4	2	1	3314.9
180	0	0	0	0	0	0	5	30.01	104	1	0	0	2	71	46	1	2	1	3.23	19124.7	20234	0	4	3372.33
480	0	0	0	0	0	0	7	33.77	97.2	1	0	0	1	70	51	0	2	1	4.36	9900.81	9784.26	3	3	1630.71
360	0	0	0	0	0	0	7	24.24	103.9	2	0	1	1	60	51	1	1	1	0.84	20422.8	21503.1	1	4	3583.85
180	0	0	0	0	0	0	8	33.43	110.2	0	2	0	2	63	73	0	0	1	2.14	53082.5	51818.5	2	2	8636.41
240	0	0	0	0	0	0	7	25.01	92.7	0	0	0	2	71	67	1	2	2	5	6543.7	6695.51	2	4	1115.92
30	1	0	0	0	0	0	7	18.04	79.8	0	0	0	1	66	72	0	2	1	0.23	10626.1	12749.5	0	0	2124.92
180	0	0	0	0	0	0	7	23.5	97.6	0	0	0	2	65	62	1	4	1	5	83112.3	82629.6	2	1	13771.6
180	0	0	0	0	0	0	7	34.06	115	1	0	0	2	62	66	1	3	1	2.86	5811.14	6074.68	2	4	1012.45
240	0	0	0	0	0	0	5	30.66	107.3	0	0	0	2	61	45	1	1	1	4.96	37233.7	38015.3	3	2	6335.88
240	0	0	0	0	0	0	7	24.07	86	0	0	0	1	72	80	0	3	1	2.45	8769.32	9211.96	2	2	1535.33
180	0	0	0	0	0	0	9	30.28	99.2	0	0	0	1	67	40	0	0	1	2.91	26187	26223	1	1	4370.5
480	0	0	0	0	1	0	5	18.87	71	1	2	0	1	70	78	0	0	1	1.31	27789.5	27013	4	2	4502.17
360	0	0	0	0	0	0	4	30.02	97.5	2	0	1	1	59	44	0	0	1	1.26	26652.3	27716.3	0	4	4619.38
180	0	0	0	0	0	0	8	20.08	72	0	0	0	1	60	74	0	0	1	3.65	35990.3	41088.9	2	2	6848.15
30	0	0	0	0	0	0	7	24.52	85.3	2	0	0	2	63	46	0	0	2	1.79	24175.3	24002.4	2	4	4000.4
300	0	0	0	0	0	0	8	19.14	66	1	0	0	2	70	80	0	0	2	1.11	28850.1	35156.4	2	2	5859.39
240	0	0	0	0	1	0	8	35.6	110	0	0	0	1	61	46	0	0	2	0.73	21341.2	22532.6	3	2	3755.43
480	0	0	0	0	0	1	10	29.44	105.8	0	0	0	1	67	75	0	0	2	5	33715.3	32773.3	4	2	5462.21
900	0	0	0	0	0	0	8	34.44	119	1	0	0	1	63	60	1	0	1	4.38	49331	49732.4	4	2	8288.73
420	0	0	0	0	0	0	10	31.43	112.4	1	0	0	1	63	67	1	0	2	1.96	49331	48263.9	3	2	8043.98
300	0	0	0	0	0	0	6	33.49	108.1	0	2	0	1	63	56	0	0	1	5	92231.5	91938.5	3	2	15323.1
360	0	0	0	0	0	0	6	31.79	104.8	2	0	0	2	64	44	1	2	1	5	18303.7	18839.5	3	0	3139.91
120	0	0	0	0	0	0	7	34.69	123.4	2	2	0	2	63	53	1	0	1	4.64	83459.2	83611.8	3	3	13935.3
180	0	0	0	0	0	0	4	29.83	100.6	1	0	0	1	73	54	1	3	1	0.73	11086.9	11432.7	0	1	1905.45
180	1	0	1	0	0	0	9	28.93	102.8	0	0	0	2	68	75	1	0	1	1.43	28468.9	28404.8	2	0	4734.13
300	0	0	0	0	0	0	8	40.11	123.9	0	0	0	2	70	39	0	1	2	5	51114.7	51694.3	3	3	8615.72
300	0	0	0	0	0	0	7	35.46	115.2	0	0	0	2	63	51	0	0	1	4.64	96663.6	96356.5	2	2	16059.4
360	0	0	0	0	0	0	6	51.17	141.1	0	0	0	1	68	60	0	1	2	1.59	11630.6	11425.4	2	1	1904.24
240	0	0	0	0	0	0	3	22.13	84.8	1	0	0	1	63	55	0	1	0	2.45	21630.1	23025.6	3	4	3837.6
60	0	0	0	0	0	0	5	32.04	114	0	0	0	1	66	64	0	2	2	2.62	7812.28	8799.22	0	0	1466.54
180	0	0	0	0	0	0	6	21.44	87.2	2	2	0	2	68	65	0	1	2	2.56	9816.37	9643.18	1	3	1607.2
360	0	0	0	0	0	0	6	45.81	140.5	2	0	0	1	61	50	1	1	1	0	20422.8	21503.1	1	3	3583.85
300	0	0	0	0	0	0	4	30.53	99.4	0	0	0	2	66	33	1	1	1	4.72	12823.3	13495.8	4	2	2249.3
600	0	0	0	0	0	0	6	27.36	98.9	0	0	0	2	68	43	1	0	1	5	63609.5	66471.6	4	2	11078.6
300	0	0	0	0	0	0	8	31.46	94.3	1	0	0	2	72	30	1	0	0	4.29	78136.7	82235.8	4	0	13706
180	0	0	0	0	0	0	7	37.38	105.6	0	1	0	2	67	62	0	1	1	2.69	12310.3	12093.1	2	2	2015.52
300	0	0	0	0	0	0	4	39.62	106.4	2	2	1	1	64	47	0	3	2	1.75	17053.6	17303.4	0	4	2883.89
240	1	0	1	1	0	0	6	29.39	115.9	1	2	0	1	61	66	1	0	1	3.15	46864.7	47353.4	2	1	7892.23
180	0	0	0	0	0	0	6	22.14	78.2	0	0	1	2	69	58	1	4	0	0.67	16976.7	17391	3	2	2898.5
120	0	0	0	0	1	0	4	25.33	94.5	2	0	1	1	65	30	0	0	2	0.75	27157.8	28238.2	2	4	4706.37
120	0	0	0	0	0	0	10	28.63	99	2	1	0	2	74	48	1	1	1	1.27	22437.3	22585.1	3	0	3764.18
360	0	0	0	0	0	0	3	23.32	75.9	2	2	1	1	60	62	0	3	2	1.52	5992.01	5814.81	0	1	969.136
60	0	0	0	0	0	0	7	23.9	89.2	0	1	0	1	72	27	1	2	1	0.73	29022	31727.2	2	1	5287.86
840	0	0	0	0	0	0	7	29.65	103.4	0	2	0	2	63	43	1	0	1	4.83	107336	119314	4	3	19885.6
720	0	0	0	0	0	0	7	31.28	110.3	1	0	0	1	60	61	1	0	1	4.02	52939.8	52278.5	4	3	8713.09
300	1	1	0	0	0	0	8	37.07	122.7	0	0	0	2	64	75	0	2	2	0.7	7024.35	7595.8	3	0	1265.97
360	0	0	0	0	1	0	6	33.2	116.1	2	2	0	2	66	75	1	0	1	4.64	18250.3	18964.1	4	1	3160.68
240	0	0	0	0	0	0	7	38.45	125	1	0	0	2	65	63	0	3	2	2.31	8975.58	8840.56	4	3	1473.43
480	0	0	0	0	1	1	6	29.05	94.5	1	0	0	1	61	80	0	0	2	1.25	21776.9	26190.4	2	0	4365.07
300	0	0	0	0	0	0	5	18.28	73	0	0	0	1	61	29	0	1	1	1.21	27090.3	27532.8	3	1	4588.8
480	0	0	0	0	1	0	8	26.46	98.3	0	2	0	1	72	73	0	3	2	0.88	11483.6	12049	3	2	2008.17
240	0	0	0	0	0	0	8	37.85	117.5	1	2	0	2	71	65	0	2	2	1.41	6106.11	6600.91	1	1	1100.15
240	0	0	0	0	0	0	7	29.32	112	0	0	0	1	67	50	1	0	1	1.13	22515.4	24752.7	3	2	4125.45
240	0	0	0	0	0	1	10	34.31	99.2	1	0	0	2	67	69	0	1	2	0.87	12310.3	12093.1	2	1	2015.52
360	0	0	0	0	1	0	8	26	91	0	0	0	1	60	80	1	0	1	3.65	22304.7	22550.1	4	2	3758.34
240	0	0	0	0	1	0	8	40.35	124	0	2	0	2	67	80	0	0	1	2.5	34384	38159.7	2	0	6359.95
240	0	0	0	0	0	0	5	29.58	104.3	0	2	0	2	73	33	1	2	0	5	26603	29675.8	4	4	4945.97
240	0	0	0	0	0	0	3	19.78	78.1	0	0	0	2	65	80	0	0	2	3.08	37473.3	45664.5	2	1	7610.74
480	0	0	0	1	0	0	7	32.31	118.3	0	2	0	2	62	61	1	0	1	4.84	52300.7	51169.4	4	2	8528.23
300	0	0	0	0	0	0	8	31.28	118.7	0	0	1	2	66	33	0	2	1	2.5	10353.1	10703.9	3	4	1783.98
240	0	0	0	0	0	0	7	46.25	125	0	0	0	2	60	41	0	0	1	1.13	31767.8	31540.6	1	0	5256.77
660	0	1	0	0	1	0	11	30.03	110.1	1	0	0	2	66	79	1	1	1	3.29	13270.6	14147.3	0	1	2357.88
480	0	0	0	0	0	0	6	27.76	94.9	0	0	0	2	67	41	0	1	1	3.49	30227.9	30101.6	3	2	5016.93
60	0	0	0	0	0	0	6	28.12	96.1	2	0	1	2	62	37	0	0	1	1.41	31934.4	32385.1	1	4	5397.52
120	0	0	0	0	0	0	8	29.71	105.2	0	0	0	2	63	66	0	3	2	1.14	8367.56	8367.18	3	0	1394.53
10	1	1	0	1	1	1	8	30.52	104	1	2	1	2	70	64	1	2	1	0.8	7130.27	7395.23	0	1	1232.54
120	0	0	0	0	0	0	7	39.9	110.7	1	0	0	1	65	31	0	2	1	0.74	14632.5	14474.2	1	4	2412.36
180	0	0	0	0	0	0	8	26.49	102.1	0	0	0	1	67	66	1	0	1	1.49	17290.3	17432.7	2	2	2905.44
240	0	0	0	0	0	0	5	27.14	94	0	0	0	2	72	60	0	1	1	4.43	13366.2	13131.2	1	2	2188.53
360	0	0	0	0	0	0	6	26.13	101.6	2	2	0	2	61	53	1	0	2	3.39	28740.1	28792.7	2	4	4798.78
600	0	1	0	1	0	0	4	26.09	104.2	0	2	1	2	70	59	1	1	1	0.57	25798.1	25819.8	2	4	4303.3
240	0	0	0	0	0	0	10	22.53	81.2	0	2	0	1	67	80	0	0	1	1.24	23044.9	25935.1	2	0	4322.52
600	0	0	0	0	0	0	9	28.19	94.9	0	0	0	1	65	30	0	2	1	0.73	17102.3	17374.3	1	1	2895.72
360	0	0	0	0	0	0	8	25.65	96	1	1	0	2	64	75	0	1	2	2.02	11869.6	13312.9	0	1	2218.81
600	0	0	0	0	1	0	7	38.25	122.1	1	0	0	1	64	53	1	0	1	4.97	76861.7	77918.4	3	2	12986.4
600	0	0	0	0	0	0	6	35.52	120.6	0	0	0	1	66	37	0	2	1	1.99	22236.9	21996.4	2	4	3666.06
180	0	0	0	0	0	0	8	24.89	96	1	0	0	2	70	80	0	0	1	2.14	32609.7	35612.5	2	1	5935.41
420	0	0	0	0	0	0	5	36.47	100.5	1	0	0	2	73	40	0	3	1	3.87	17358.1	17153.7	4	1	2858.95
240	0	0	0	0	0	0	7	26.87	84	1	0	0	1	61	80	0	0	2	4.13	29078.1	32721.8	3	2	5453.64
120	0	0	0	0	0	0	8	22.75	94.7	1	0	0	2	67	62	1	1	1	1.23	7543.24	7641.13	4	4	1273.52
420	0	0	0	1	0	1	7	30.93	112.5	2	2	0	1	59	52	0	1	1	0.46	25246.2	27368.7	1	3	4561.45
360	0	0	0	0	0	0	5	26.01	101.6	2	0	0	1	67	62	0	1	2	0.88	10426.7	10079.7	1	1	1679.95
840	0	0	0	0	0	0	8	33.6	108	1	0	0	2	65	53	0	1	1	5	34191.5	37066.1	4	3	6177.68
180	1	1	0	1	0	0	4	20.37	90.4	2	0	1	2	59	52	1	0	1	0.93	25211.3	27716.5	1	4	4619.42
240	0	0	0	0	0	1	5	20.3	80.5	2	0	0	2	64	57	1	1	1	3.57	20422.8	21503.1	0	3	3583.85
720	0	0	0	0	1	0	6	27.49	103.3	0	2	0	1	67	60	1	0	1	5	49593.5	50953.9	4	1	8492.31
420	0	0	0	1	1	1	6	23.02	102	2	0	0	1	67	74	1	1	1	1.02	10235.7	10303.4	0	1	1717.24
240	0	0	0	0	0	0	8	22.99	80	0	0	0	1	59	63	1	1	1	1.16	6852.09	6635.51	1	1	1105.92
480	0	0	0	0	0	0	8	21.04	83.7	0	0	0	1	63	56	0	0	2	3.92	92231.5	91938.5	4	2	15323.1
120	0	0	0	0	0	0	6	27.46	90	0	0	0	1	61	42	0	0	0	1.18	90028.2	95054.2	2	0	15842.4
240	0	0	0	0	0	0	8	29.6	116	1	2	0	2	60	80	1	0	2	1.68	25948.2	26750.6	1	2	4458.44
360	0	0	0	0	0	0	5	28.15	97.2	1	0	0	2	71	48	1	1	2	5	27601.4	29836.6	3	2	4972.77
300	0	0	0	0	1	0	8	23.75	87.2	0	0	0	1	71	46	1	0	2	4.66	122045	126287	4	2	21047.8
180	0	0	0	0	0	0	8	30.04	102.4	0	0	0	1	61	76	0	0	0	1.18	19606	19376.5	3	0	3229.41
300	0	0	0	0	1	0	6	33.88	116.5	0	0	1	2	60	59	0	0	2	0.5	30582.7	30485.6	2	2	5080.93
300	0	0	0	0	0	0	8	31.44	93.3	0	1	0	1	59	64	0	0	1	2.41	61297.2	62009.2	2	0	10334.9
240	0	0	0	0	1	1	6	25.84	92	0	0	0	2	60	80	0	0	2	1.92	46088.5	50332.3	2	1	8388.72
240	0	0	0	0	0	0	3	46.13	134.7	1	2	1	1	61	65	0	1	0	0.59	9852.94	9525.07	0	1	1587.51
300	0	0	0	0	0	0	6	42.45	132	2	1	0	2	67	61	1	1	2	1.57	7237.07	7080.74	0	1	1180.12
360	0	0	0	0	0	0	6	18.41	73	0	1	0	1	72	80	1	3	2	0.59	8946.3	9121.29	2	2	1520.22
240	0	0	0	0	0	0	7	41.76	107.9	0	0	0	1	63	41	0	1	0	4.84	25898.2	26781.9	4	1	4463.64
180	0	0	0	0	1	0	6	24.34	99.4	0	1	0	1	59	74	1	0	1	1.51	29384.5	28849.9	1	0	4808.32
600	0	0	0	0	0	1	8	29.57	106.1	1	2	0	1	69	80	1	0	1	1.83	26630	26922.9	3	2	4487.15
240	0	0	0	0	0	0	7	26.55	94	0	2	0	1	60	76	0	3	1	1.1	7716.62	8134.33	1	1	1355.72
420	1	0	0	0	1	0	7	31.38	117.5	1	2	0	1	63	58	1	0	1	5	79632.5	79778.1	3	2	13296.4
360	0	0	0	0	1	0	10	24.98	98.4	1	0	0	1	63	80	1	0	1	2.92	20784.2	21980.3	3	2	3663.38
30	0	0	0	0	0	0	6	30.56	100.5	0	0	0	2	65	34	1	2	1	1.79	42849.9	46593	2	3	7765.51
180	0	0	0	0	0	0	8	28.12	90.5	2	0	1	1	66	37	0	2	2	0.19	25990.4	26403.7	3	4	4400.62
300	0	0	0	0	0	0	7	25.72	92.3	2	0	0	1	60	44	0	0	1	1.28	21355.3	21202.6	2	1	3533.76
120	0	0	0	0	0	0	6	24.12	93.9	0	2	0	2	60	33	1	0	1	1.43	29614.6	29849.8	2	0	4974.96
240	0	0	0	0	0	0	7	22.63	89	0	0	0	2	62	48	1	0	1	5	87980.1	89660.7	2	2	14943.4
360	0	0	0	0	0	0	6	23.78	84.6	1	0	0	1	67	73	0	0	1	0.53	20747.6	20783.5	2	0	3463.92
540	0	0	0	0	0	0	7	15.44	69.8	2	0	0	2	68	59	0	1	2	0.97	21262.6	21173.8	2	4	3528.96
120	0	0	0	0	0	0	5	29.5	91.1	0	2	0	1	62	59	0	3	1	4.25	10478.1	10500.3	1	3	1750.05
240	0	0	0	0	0	0	7	30.16	109.2	0	0	0	1	69	46	1	3	1	2.18	23538	24272.2	2	2	4045.37
180	0	0	0	0	0	0	5	31.74	94.4	2	0	0	2	61	34	1	3	0	3.41	35446.3	36027.8	2	3	6004.64
360	0	0	0	0	1	0	8	24.27	86.2	1	0	0	1	70	67	0	0	1	5	45831.4	48498.3	4	2	8083.05
360	0	0	0	0	0	0	9	36.21	113.3	1	0	0	1	60	78	0	0	1	3.65	35990.3	34984.7	2	2	5830.78
180	0	0	0	0	0	0	6	26.44	88.5	0	0	0	1	64	68	0	0	0	1.18	21576.6	23816.5	2	2	3969.41
480	0	0	0	0	0	0	8	23.65	94.3	1	1	0	2	61	53	1	3	1	5	14772.3	14808.9	4	2	2468.14
120	0	0	0	0	0	0	8	34.76	117.1	0	0	0	2	59	61	1	0	1	1.7	21953.5	22555.7	4	0	3759.28
360	0	0	0	0	0	0	5	23.94	90	0	0	0	1	69	80	1	3	1	2.18	8898.95	9741.76	2	1	1623.63
480	1	1	0	0	1	0	10	21.88	84.2	0	1	0	2	63	80	0	0	2	2.31	31175	37493.2	2	2	6248.86
180	0	0	0	0	0	0	8	24.15	97.8	0	0	0	2	66	70	0	3	1	4.64	9372.22	9983.38	4	2	1663.9
180	0	0	0	0	0	0	8	22.97	89.5	2	0	0	1	61	71	0	0	2	1.17	19606	19376.5	2	3	3229.41
180	0	0	0	0	0	0	8	30.15	117.7	1	2	0	2	61	70	1	1	1	5	12594	13006.8	2	1	2167.81
480	0	0	0	0	0	0	10	27.24	101.6	0	1	0	1	65	72	1	0	2	1.08	8582.41	9156.52	1	0	1526.09
120	0	0	0	0	0	0	6	24.45	86.5	1	0	0	2	66	52	1	4	1	4.26	50792.3	51797.5	1	2	8632.91
300	0	0	0	0	0	0	10	21.17	78.6	0	0	0	1	66	80	0	2	0	1.18	10626.1	12749.5	0	0	2124.92
300	0	0	0	0	0	0	6	33.93	107	0	2	0	1	73	64	0	0	2	1.96	21798.9	22723	3	2	3787.17
420	1	0	1	1	0	0	8	32.4	106.4	1	1	0	2	59	70	1	0	1	5	31524.1	30950.5	3	4	5158.42
840	0	0	0	0	0	0	6	25.73	102.4	2	0	0	1	65	35	1	0	0	2.94	63492.4	66823.2	4	1	11137.2
120	0	0	0	0	1	0	6	29.53	108.8	2	0	0	2	59	45	0	0	1	0.25	77824.4	77267.8	2	1	12878
180	0	0	0	0	0	0	6	26.94	95.5	0	0	0	1	60	62	0	0	1	1.75	23989.8	28502.8	2	2	4750.47
300	0	0	0	0	0	0	7	50.43	139.1	1	0	0	2	61	52	0	3	2	2.5	15524.7	15342	3	1	2556.99
120	0	0	0	0	0	0	6	25.35	88.6	2	2	0	1	65	55	0	2	1	0.8	10083.6	10415.3	1	1	1735.88
420	0	0	0	0	0	0	7	39.71	108	0	0	0	1	63	57	0	1	1	5	21630.1	22368.1	4	3	3728.01
240	0	0	0	0	0	0	8	17.79	71.7	1	0	0	1	60	71	1	0	1	4.38	30052.8	29506	4	2	4917.67
720	1	1	1	1	0	1	7	50.46	155.9	1	2	0	2	59	47	1	0	1	1.02	33936.6	35357.9	0	1	5892.98
120	0	0	0	0	0	0	6	31.97	111.1	0	2	0	2	68	50	1	1	1	4.72	20000.3	19889.4	1	4	3314.9
720	0	0	0	0	0	0	6	30.19	110.9	0	0	0	1	59	65	0	0	2	3.72	61297.2	62009.2	2	2	10334.9
60	0	0	0	0	0	0	6	24.07	93.2	0	0	0	2	66	45	1	2	1	1.48	23006.5	24673.2	2	1	4112.2
120	0	0	0	0	0	0	7	33.11	91.2	1	1	1	1	61	44	0	0	2	0.27	30055.2	31733.1	3	4	5288.84
300	0	0	0	0	0	0	6	40.68	123.4	0	2	0	1	72	53	0	1	1	3.63	25939.9	25831.5	1	0	4305.25
480	0	0	0	1	0	0	6	22.96	84.5	0	0	0	1	60	74	0	0	2	1.18	22147.6	25285.1	3	0	4214.19
360	1	0	0	0	0	1	6	30.03	106	1	0	0	2	66	70	1	0	1	3.36	36500.6	36416.1	2	2	6069.35
180	0	0	0	0	0	0	6	24.26	95.5	0	0	0	2	70	62	1	2	1	1.29	7530.88	8337.98	0	4	1389.66
360	0	0	0	0	0	1	7	29.28	101.2	1	1	0	1	62	69	1	1	2	0.83	5758.08	5576.08	3	3	929.347
360	0	0	0	0	0	0	6	46.01	121.5	1	2	0	2	68	71	0	1	2	0.83	11504.1	12902.9	1	1	2150.48
180	0	0	0	0	0	0	9	23.92	89.3	1	0	0	1	67	80	0	1	2	0.54	11887.8	12178.4	2	1	2029.73
240	0	0	0	0	0	0	7	36.12	117.5	0	0	0	1	66	36	1	2	2	0.46	33141.2	34209.2	3	1	5701.53
480	0	0	0	0	0	0	6	29.23	116.5	2	2	1	2	59	50	0	0	1	0.71	34320.1	34211.1	3	1	5701.85
300	0	0	0	0	0	0	6	21.46	82.3	0	0	0	2	63	56	0	0	1	5	96663.6	96356.5	2	4	16059.4
480	0	0	0	0	0	0	7	29.93	113.5	1	0	0	2	74	56	1	0	1	5	73285	74292.6	3	3	12382.1
120	0	0	0	0	0	0	6	29.02	98.5	1	1	0	1	65	40	1	3	0	2.94	17164.2	18845.5	3	1	3140.92
480	0	0	0	0	1	0	6	23.87	88.3	0	0	0	1	64	64	0	0	1	3.86	69052.2	70506.8	4	1	11751.1
360	0	0	0	0	0	0	5	26.4	86.5	0	0	0	2	65	27	0	1	0	1.37	42661.5	42426.1	3	2	7071.02
600	0	0	0	0	0	0	4	48.94	123	0	2	0	2	59	56	0	0	1	2.14	105908	105572	4	0	17595.3
60	0	0	0	0	0	0	7	28.67	99.9	0	0	0	2	62	74	0	1	2	0.95	11681.9	12140.6	0	0	2023.43
720	0	0	0	0	0	1	5	34.38	116	0	0	0	2	72	44	1	1	1	2.98	24334.9	23968.6	3	3	3994.77
360	0	1	0	0	0	0	9	36.53	130	1	0	1	1	60	76	1	0	1	1.68	30052.8	34654.3	3	2	5775.71
60	0	0	0	0	0	0	8	17.8	76.9	0	2	0	1	66	80	0	3	2	0.59	10626.1	11162.4	2	0	1860.4
180	0	0	0	0	1	0	7	24.83	96.8	0	0	0	1	60	71	1	0	1	2.63	30052.8	29506	4	1	4917.67
480	1	1	1	1	0	1	3	27.35	111.4	1	0	0	1	61	79	1	0	1	1.83	26604	26120	3	2	4353.34
360	0	0	0	0	0	0	12	27.25	93	2	0	0	2	73	46	0	3	1	5	17358.1	17153.7	3	0	2858.95
360	0	0	0	0	0	0	7	35.51	115.5	0	2	0	2	69	49	1	1	2	2.88	20349.2	21997.1	3	0	3666.19
240	0	1	0	0	1	0	12	30.39	105.5	0	2	0	1	67	60	0	0	1	0.9	26193.6	27898.9	1	1	4649.82
480	0	0	0	0	0	0	7	30.05	98.8	1	0	0	1	60	44	0	0	1	0.81	61948.9	61505.9	4	2	10251
120	0	0	0	0	0	1	2	26.18	92	2	0	1	2	61	35	0	3	2	0.29	23783.6	23856.9	3	4	3976.15
480	0	0	0	0	0	0	8	25.86	90.9	0	0	0	1	62	71	1	1	1	1.46	8977.68	10084	1	0	1680.66
480	0	0	0	0	0	0	7	39.81	116.9	0	0	0	1	61	59	0	0	0	4.52	96663.6	96356.5	4	2	16059.4
600	0	0	0	0	0	0	7	33.89	114.7	0	0	0	2	68	36	1	0	1	5	65271.2	68695.3	3	2	11449.2
360	0	0	0	0	0	0	5	31.5	113.1	1	2	1	2	59	67	1	0	2	1.12	21648.7	21180.4	1	1	3530.06
180	0	0	0	0	0	0	6	34.08	114	0	2	0	1	70	61	1	0	1	5	38702.4	39017.3	4	0	6502.89
120	0	0	0	0	0	0	5	27.73	102.4	0	0	0	2	60	47	0	0	1	5	92970	92305.1	1	2	15384.2
420	0	0	0	0	0	0	6	33.89	107.7	2	0	1	1	64	34	0	1	0	1.39	23944.2	24354.8	1	4	4059.13
180	1	0	0	0	0	0	7	32.64	118.5	1	0	0	2	64	76	1	0	1	1.99	26614.7	26130.5	3	2	4355.08
240	0	0	0	0	0	0	6	33.21	114.8	0	1	0	2	67	57	1	1	1	0.68	21115.1	20797.3	3	1	3466.22
180	1	0	1	0	0	0	9	28.17	102.7	1	2	0	2	73	79	1	2	1	5	7153.39	7507.23	4	4	1251.21
360	0	0	0	0	0	0	7	28.85	96.6	0	0	0	1	71	38	1	0	1	5	90051.7	93939.6	3	2	15656.6
360	0	0	0	0	0	0	8	19.3	79.7	1	1	0	2	60	77	1	3	2	1.02	7080.45	7523.1	1	2	1253.85
420	1	0	0	0	0	1	8	26.3	106.4	0	2	0	1	59	66	1	0	1	2.41	54670.9	53488.3	2	0	8914.72
600	0	1	0	0	0	0	8	25.62	106	1	0	0	2	60	80	1	0	2	0.96	25948.2	26478.7	3	1	4413.11
180	0	0	0	0	0	0	8	32.46	114.2	0	0	0	2	72	29	1	2	2	1.01	24365.3	24698.4	3	2	4116.4
600	0	0	0	0	0	0	7	32.07	102.4	2	0	0	1	73	44	1	3	1	5	16596.3	17559	4	4	2926.5
240	0	0	0	0	0	0	6	29.66	99.2	1	0	0	1	65	34	1	2	1	5	25488.7	28374.6	4	3	4729.1
240	0	0	0	0	0	0	6	20.68	88.1	2	0	0	1	61	32	0	0	1	1.24	36501.2	36515.9	2	3	6085.98
720	0	0	0	0	0	0	6	23.89	86.7	0	0	0	2	68	35	0	0	1	5	70820.1	73919.7	3	3	12320
300	0	1	0	0	0	0	5	40.03	137.9	1	0	0	2	70	43	1	2	0	2.04	12003.3	14384.2	3	2	2397.37
420	0	0	0	0	0	0	8	34.83	110.1	0	0	0	1	65	63	0	4	2	1.18	21737.7	22319.5	4	2	3719.91
600	0	0	0	0	0	0	8	37.85	104.9	0	0	0	1	66	73	0	0	1	4.75	49559.9	50393.1	3	1	8398.85
300	0	0	0	0	0	0	8	38.33	118.1	0	0	0	2	66	27	1	2	1	0.81	26537.8	26900.7	1	4	4483.45
120	0	0	0	0	0	0	8	34.74	112.7	0	0	0	2	59	58	0	0	1	1.7	29941.8	30103	3	0	5017.17
480	0	0	0	0	0	0	6	38.27	113.1	0	0	0	2	72	22	1	1	1	1.92	29140.6	32022.3	2	0	5337.05
120	0	0	0	0	0	0	5	35.52	111.7	0	0	0	1	59	70	0	1	2	1.76	11824.9	12826.5	2	1	2137.74
720	0	0	0	0	0	0	6	19.44	77.1	0	0	0	1	72	31	0	3	1	1.09	21449	21790.1	2	0	3631.68
120	0	0	0	0	0	0	7	33.38	118	1	0	0	1	71	40	1	0	1	2.56	122045	124016	2	2	20669.3
240	0	0	0	0	0	0	8	31.52	106.6	0	1	0	2	63	78	0	0	1	2.29	36091.2	35668.7	3	2	5944.78
240	0	0	0	0	0	1	8	34.63	120	1	0	0	2	59	77	0	0	2	1.2	37752.3	37817.6	2	1	6302.93
300	0	0	0	0	1	0	7	23.67	86.5	0	0	0	1	60	72	0	0	1	1.64	35990.3	34984.7	3	3	5830.78
360	0	0	0	0	1	0	6	23.78	96.2	1	1	0	1	60	80	1	0	1	2.63	22304.7	22550.1	4	2	3758.34
360	0	0	0	0	0	0	6	25.23	92.5	0	0	0	2	65	26	0	2	1	0.31	24082.9	24322.6	3	4	4053.76
360	0	0	1	0	0	0	8	31.6	117.9	0	0	0	2	59	41	1	0	1	0.87	30901.6	32195.8	2	1	5365.97
180	0	0	0	0	0	0	8	33.72	102.8	0	2	0	2	73	51	0	1	1	3.39	21250.1	21502.8	1	2	3583.8
120	0	0	0	0	0	0	6	26.69	80.8	0	0	0	2	59	32	0	0	1	1.94	30711.4	30723.8	3	0	5120.64
480	1	1	0	1	0	0	6	20.7	83.8	2	0	0	2	66	61	0	0	2	0.81	29136.8	29951.9	1	3	4991.98
120	0	0	0	1	0	0	8	40.44	111.7	0	0	0	1	73	46	0	3	1	0.73	17358.1	17153.7	3	2	2858.95
360	0	0	0	0	0	0	9	27.24	98.4	1	0	0	2	63	80	1	0	1	2.5	18071.4	19349	0	2	3224.83
60	0	0	0	0	1	0	8	26.92	106.6	0	0	0	1	66	72	1	2	2	2.15	10263.8	10464.6	2	4	1744.1
180	0	0	0	0	0	0	7	27.15	100.7	0	2	1	2	70	64	0	3	2	1.69	5431.58	5582.21	0	2	930.368
180	0	0	0	0	0	0	7	31.87	97.6	0	0	0	1	66	49	0	2	1	0.73	25274.2	25651.3	0	0	4275.22
120	0	0	0	0	0	0	5	31.56	106.5	0	0	0	2	67	38	1	1	1	2.83	23355	24579.8	3	4	4096.64
300	0	0	0	0	0	0	5	19.4	76.7	2	0	0	1	64	59	1	1	1	1.39	19637.9	19767.3	1	4	3294.55
480	0	0	0	0	1	0	7	33.69	116.1	1	0	0	2	63	60	1	0	1	5	53088.3	52807.4	3	2	8801.23
480	0	0	0	0	1	0	7	25.06	92.1	0	1	0	2	70	61	1	0	1	5	55531.6	54330.4	3	0	9055.07
120	1	0	1	1	0	0	9	28.76	104.2	1	0	0	1	60	73	1	0	1	1.62	9471.57	10921.8	2	2	1820.3
900	0	0	0	0	0	0	5	24.49	102	2	2	0	2	66	65	1	0	2	0.74	22416.9	22325.7	1	1	3720.94
300	0	0	0	0	1	0	8	23.49	98.5	1	0	0	1	63	80	1	0	1	5	20784.2	21012.9	4	1	3502.14
240	0	0	0	0	1	0	8	30.06	104.7	1	2	0	1	61	69	1	0	1	5	46864.7	45850.9	3	2	7641.82
720	0	0	0	0	0	0	6	42.39	129.3	1	0	0	2	74	63	0	1	1	5	9544.76	9227.14	3	1	1537.86
180	0	0	0	0	0	0	7	36.98	113.3	1	2	0	2	72	60	0	1	2	3.85	12411.5	12178.1	3	1	2029.69
120	0	0	0	0	0	0	6	26.01	92	2	0	0	1	60	40	1	0	0	0.58	22505.4	22501.1	2	3	3750.18
180	1	0	0	0	0	0	6	20.98	75.6	0	0	0	1	60	80	1	0	2	2.55	22304.7	22550.1	4	2	3758.34
360	0	0	0	0	0	0	6	27.5	94.3	0	0	0	1	70	72	1	0	1	5	23204.9	23831.7	4	2	3971.95
720	0	0	0	0	0	1	7	32.81	128.9	1	0	0	2	61	80	1	0	1	1.81	15661.8	17277.2	2	2	2879.53
30	0	0	0	0	0	0	6	26.33	84.3	0	0	0	1	69	34	0	0	1	0.5	38707.9	39596	4	0	6599.33
300	1	1	0	0	0	0	4	35.79	114.5	0	2	0	1	68	61	0	1	2	1.05	11630.6	13049.9	1	1	2174.99
60	0	0	0	0	0	0	8	29.65	81.6	0	0	0	1	65	34	0	2	1	1.99	14632.5	14474.2	1	0	2412.36
240	0	0	0	0	1	0	8	34.54	107.5	0	2	0	2	68	68	1	1	1	1.93	6180.69	6082.49	1	1	1013.75
480	0	0	0	0	0	0	6	36.6	116	1	2	1	1	60	51	0	0	2	1.36	21806.3	21737.1	2	3	3622.84
240	0	0	0	0	0	0	8	27.29	82.1	0	0	0	1	59	32	1	1	1	2.39	19134.4	20436.2	2	0	3406.03
720	0	0	0	0	0	0	8	27.62	100.4	1	0	0	1	70	62	1	0	1	5	40876.9	41834	4	3	6972.33
180	0	0	0	0	0	0	4	38.98	131.5	0	0	0	1	60	29	1	0	1	1.53	62660.7	62340.1	1	2	10390
360	0	0	0	0	0	0	6	33.59	107.7	0	1	0	2	63	67	1	0	1	2.86	53088.3	52807.4	1	2	8801.23
480	0	0	0	0	0	0	7	27.84	105.6	1	1	0	1	64	61	1	0	1	4.99	45081.6	46137.1	4	2	7689.52
120	1	0	1	1	0	0	8	34.08	119.1	1	2	0	2	60	69	1	0	1	3.65	47614.5	52202.2	3	2	8700.37
240	0	0	0	0	0	0	7	30.07	107	1	1	0	1	61	74	1	0	2	3.43	8384.65	8232.11	2	2	1372.02
60	0	0	0	0	0	0	5	19.11	77.1	0	1	0	1	66	76	0	2	2	0.73	10060.8	10569.3	2	2	1761.54
180	0	0	0	0	0	0	7	31.01	111.2	0	0	0	2	59	74	1	0	1	2.56	8872.86	8856.93	4	1	1476.15
420	0	0	0	0	0	0	5	26.78	102.1	0	1	0	1	69	43	1	3	2	3.72	23538	25896.9	3	3	4316.15
20	0	0	0	0	0	0	6	32.24	101.4	0	0	0	1	61	67	0	0	1	1.97	52544.9	53155.2	1	2	8859.19
60	0	0	0	0	0	0	8	32.52	116.4	1	1	0	2	63	67	1	0	1	5	53088.3	51939.9	3	2	8656.66
120	1	0	0	1	1	0	8	29.57	109.7	0	2	0	1	60	62	0	2	2	3.43	5673.26	6466.1	1	2	1077.68
300	0	0	0	0	1	0	8	35.34	120	1	2	0	1	59	68	1	1	1	2.92	7237.07	7080.74	1	1	1180.12
420	0	0	0	0	0	0	6	28.28	92.3	2	0	0	2	63	20	1	0	0	4.72	98492.9	108945	3	4	18157.4
420	0	0	1	0	0	0	7	61.7	140.8	1	2	1	2	64	47	0	0	2	0.5	31016.1	30794.3	3	2	5132.38
720	0	0	0	0	1	0	7	40.3	129.4	0	2	0	1	70	60	1	0	1	5	38702.4	39608.6	4	2	6601.43
240	0	0	0	0	0	1	5	23	86.4	1	1	0	1	61	78	0	0	2	0.93	25886.3	25583.2	2	1	4263.87
300	0	0	0	0	0	0	9	21.42	70.4	0	0	0	1	73	23	0	1	1	0	26514.2	28938.9	4	2	4823.15
660	0	0	0	0	0	0	6	26.94	87.4	0	0	1	1	68	31	1	1	0	5	22065.5	25195.3	4	2	4199.22
120	0	0	0	0	0	0	2	24.05	91	2	0	0	1	61	57	1	0	1	1.46	24098.3	24998.5	2	1	4166.42
180	0	0	0	0	0	0	8	28.35	110.1	1	0	0	1	59	71	1	1	2	0.56	10981.2	11053.9	0	1	1842.32
300	0	0	0	0	0	0	7	29.27	106.3	0	2	0	2	71	34	1	1	1	3.79	20986.3	21875.7	1	4	3645.95
180	0	0	0	0	1	0	8	29.97	103.5	0	0	0	1	69	78	1	0	1	5	35880.5	36299.6	4	2	6049.93
120	0	0	0	0	0	0	5	26.98	95.8	2	0	1	2	72	32	0	2	0	0	21046.9	21381.6	1	4	3563.61
240	0	0	0	0	1	0	6	38.73	130.6	1	2	0	1	64	75	0	1	2	1.76	11413.5	12380.2	1	1	2063.36
60	0	0	0	0	0	0	8	23.87	91.8	0	2	0	1	62	50	1	3	0	1.47	9970.34	9994.98	1	4	1665.83
30	0	0	0	0	1	0	6	35.3	119.2	0	0	0	2	71	51	1	2	1	2.46	11835.8	12522.4	0	3	2087.06
240	0	0	0	0	0	0	11	26.77	94.9	2	0	0	2	61	52	1	3	1	0.28	14772.3	15296.7	1	4	2549.45
300	0	0	0	0	0	0	4	23.74	88.2	2	0	1	2	61	51	0	3	2	2.88	18281.4	18320.1	3	4	3053.35
180	0	0	0	0	0	0	6	21.27	74.5	0	1	0	1	59	78	0	1	2	0.63	13104.9	13027.6	2	0	2171.26
120	0	0	0	0	1	0	10	22.43	89	1	0	0	1	67	56	0	0	1	1.24	27909.1	27820.5	2	1	4636.75
600	0	0	0	0	0	0	5	28.24	98.8	0	2	0	1	65	80	0	0	2	1.37	28169.4	34708.6	1	1	5784.77
60	0	0	0	0	1	0	7	39.09	110.3	1	0	0	1	65	50	0	1	1	4.75	20683.1	22422	3	2	3737
600	1	1	0	1	0	0	10	19.54	72.8	2	0	0	1	59	80	0	1	1	3.49	12407.8	12334.6	1	3	2055.76
240	0	0	0	0	0	0	7	21.79	90.5	2	0	0	1	65	37	1	1	0	0.98	19133.8	21847.8	2	4	3641.3
360	0	0	0	0	0	0	7	24.5	89.8	1	0	0	1	69	76	0	0	1	4.38	42969.4	43691.8	3	2	7281.97
60	0	0	0	0	0	0	7	26.19	97.2	0	1	0	1	66	69	0	2	1	0.88	8251.21	8934.75	2	2	1489.12
180	0	0	0	0	0	0	6	37.55	128.2	1	1	0	2	66	75	1	0	1	2.1	37294.1	40857.1	2	2	6809.51
240	0	0	0	0	0	0	5	29.42	109.9	1	0	0	1	68	77	0	1	1	1.83	13260.5	13238.2	2	2	2206.37
300	0	0	0	0	0	0	7	25.21	93.5	2	0	0	2	62	39	1	0	1	1.7	19913.6	20459.1	3	4	3409.85
120	0	0	0	0	0	0	7	30.55	103.8	2	0	0	1	66	37	1	2	1	1.57	38735.2	42118.9	1	4	7019.82
240	0	0	0	0	0	0	8	25.97	86	0	0	0	1	61	65	0	0	1	5	52544.9	53155.2	4	2	8859.19
480	0	0	0	0	0	0	8	42.85	126.7	2	2	1	1	61	49	0	0	1	0.94	30055.2	29840.2	3	1	4973.37
300	0	0	0	0	0	0	6	20.59	77.1	0	0	0	1	70	67	1	0	2	0.95	14251.4	13943.1	4	2	2323.85
360	0	0	0	0	0	0	4	30.1	103.5	0	0	0	2	59	43	1	0	1	4.08	88836.1	92556.6	3	2	15426.1
180	0	0	0	0	0	0	7	26.57	96.2	1	0	1	2	59	73	1	0	1	0.75	11265.9	11398.5	2	2	1899.75
120	0	0	0	0	0	0	5	32.5	124.3	1	2	0	2	59	78	1	0	2	1.92	9935.27	10270.3	0	1	1711.71
360	0	0	0	0	0	0	8	33.46	113.1	0	2	0	2	61	75	0	0	2	1.83	43814.1	47523.5	2	0	7920.58
240	0	0	0	0	0	0	6	32.69	95.6	2	0	0	2	60	22	0	0	1	1.42	60383.1	60901.7	2	4	10150.3
180	0	0	0	0	0	0	7	27.55	107.5	1	2	0	2	59	69	1	0	1	0.89	19360.6	19562.5	2	1	3260.41
240	0	0	0	0	0	0	7	28.28	102.2	0	0	0	1	67	62	0	1	1	2.04	11823.1	11620.5	1	4	1936.75
300	0	0	0	0	0	0	8	22.05	87.5	1	1	0	1	69	80	1	0	1	1.75	26630	27360	2	4	4559.99
120	0	0	0	0	0	0	4	30.6	104.2	1	0	1	2	59	36	1	0	1	0.74	22515	23648.7	1	1	3941.45
180	0	0	0	0	0	0	7	26.46	103.9	1	0	0	2	71	74	1	2	1	2.1	7804.67	8722.68	0	1	1453.78
180	0	0	0	0	0	0	8	24.26	81.7	2	2	1	1	62	35	0	3	2	0.47	16052.3	16101.8	1	1	2683.64
180	0	0	0	0	0	0	6	16.85	73.2	2	0	0	1	59	52	1	1	0	0.93	21097.2	21246.8	2	4	3541.14
240	0	0	0	0	1	0	7	25.85	91.5	0	0	0	1	62	80	0	3	2	3.86	4900.67	5296.25	0	0	882.708
360	1	1	0	0	0	1	12	26.06	93.6	0	2	0	2	59	78	1	0	1	3.36	31524.1	30950.5	0	1	5158.42
240	1	0	0	1	1	0	8	32.21	110.4	1	2	1	2	64	78	1	2	2	1.18	6971.74	7933.84	0	2	1322.31
240	0	0	0	0	0	0	9	26.2	89	0	1	0	2	63	67	0	0	1	5	59522.8	60214.2	3	2	10035.7
180	0	0	0	0	0	0	5	28.35	118.7	1	1	0	2	59	70	1	0	2	0.23	10183.6	9998.38	0	1	1666.4
600	0	0	0	0	0	0	9	23.22	84.5	0	0	0	1	60	54	0	0	1	5	95352	95049.2	4	3	15841.5
240	0	0	0	0	0	0	8	29.64	114.7	0	1	0	1	61	78	0	0	1	2.33	36127.1	44781	1	3	7463.51
360	0	0	1	1	0	1	5	29.47	99.7	0	1	0	2	61	71	0	1	2	0.65	17871.3	19908.3	4	1	3318.04
120	0	0	0	0	0	0	8	23.44	86.1	2	0	0	1	67	33	1	0	1	4.02	68414.4	75671.6	1	2	12611.9
600	0	0	0	0	0	0	6	34.69	118.7	2	2	0	2	71	50	0	1	2	3.79	22685.7	22590.9	4	3	3765.15
300	0	0	0	0	0	1	8	52.91	158.2	1	2	1	1	64	55	0	1	1	2.45	20877.4	21589.8	3	1	3598.29
180	0	0	0	0	0	0	7	26.19	86.4	0	0	0	1	60	76	0	3	1	2.41	7716.62	7977.11	1	0	1329.52
360	1	0	0	0	0	0	3	27.33	105.5	1	0	1	1	63	74	0	0	2	0.24	33536.9	36531.1	3	2	6088.51
360	0	0	0	0	0	1	9	22.75	87.1	0	0	0	2	66	68	0	0	1	4.64	36045.6	38592.6	3	2	6432.1
240	0	0	0	0	1	0	5	28.09	108.3	2	0	1	2	59	39	0	0	1	0.48	30711.4	30723.8	0	1	5120.64
120	0	0	0	0	0	0	7	31.47	101.7	0	1	0	1	61	79	0	0	2	1.52	19606	20988.1	2	0	3498.02
600	0	0	0	0	0	0	6	31.13	115.4	2	0	1	2	63	22	0	0	0	0.29	56846.1	57334.4	3	4	9555.73
120	0	0	0	0	0	0	3	20.92	76.3	2	0	1	2	68	42	0	1	2	0.34	21593.4	21503.2	1	0	3583.86
660	0	0	0	0	0	0	12	26.73	100.6	2	0	0	2	71	38	1	1	2	0.05	22653.1	25915.5	3	3	4319.25
300	0	0	0	0	0	0	7	43.9	147.3	1	2	0	2	63	79	1	0	2	1.44	30137	29588.8	1	1	4931.46
240	0	0	0	0	0	0	9	24.29	97.3	1	0	0	1	60	78	0	0	1	1.97	35990.3	35311.5	4	2	5885.25
480	0	0	0	0	1	0	8	28.67	113.6	1	0	0	1	65	80	1	0	2	2.94	20210.9	21625.8	3	2	3604.3
360	0	0	0	0	0	0	5	30.33	112.5	2	0	0	1	74	68	1	1	2	2.88	6009.67	5844.43	1	4	974.072
360	0	0	0	0	0	0	4	26.53	87.8	0	0	0	2	66	39	0	0	1	5	46169.4	48190.1	4	3	8031.68
240	0	0	0	0	0	0	9	26.54	87.5	0	0	0	1	63	78	0	0	1	4.38	33536.9	34100.7	4	2	5683.45
120	0	0	0	0	0	0	5	22	87.4	2	0	1	1	64	51	0	1	2	1.31	22105.5	23531.7	2	3	3921.95
260	0	0	0	0	1	0	8	30.68	112.4	1	1	0	1	60	71	1	0	1	3.65	30052.8	29506	4	1	4917.67
120	0	0	0	0	0	0	8	28.38	111.1	0	2	0	1	72	76	1	3	1	1.96	8946.3	9120.74	2	2	1520.12
840	0	0	0	0	0	0	7	30.88	107.9	2	0	0	2	64	25	1	0	0	2.5	83279.5	82853.4	4	3	13808.9
120	0	0	0	0	0	0	5	31.68	102.7	0	0	0	2	61	48	0	3	2	0.8	23128.2	22855.9	1	3	3809.32
180	0	0	0	0	0	0	8	25.91	96.7	0	2	0	2	60	76	1	0	1	0.88	10432.6	12030	2	0	2005
180	0	0	0	0	0	0	5	29.98	101	0	0	1	1	64	36	1	1	0	1.47	19313.5	20621.5	1	2	3436.92
180	0	0	0	0	0	0	5	30.83	102.4	1	0	0	2	64	73	0	1	0	1.83	19553.2	19437.8	2	2	3239.63
180	0	0	0	0	0	0	6	24.72	88.2	0	0	0	1	68	62	0	4	1	2.92	62025	64654.5	4	0	10775.7
180	0	0	0	0	0	0	3	38.98	115.7	1	0	1	2	71	52	0	1	1	1.79	24487.4	24778.6	2	3	4129.77
360	0	0	0	0	0	0	8	39.86	117.8	0	1	0	1	72	62	0	1	2	0.83	12648.6	14192.1	0	3	2365.35
180	0	0	0	0	0	0	7	27.86	109.7	0	2	0	2	66	73	1	0	2	1.06	11503.7	11953.6	3	2	1992.27
60	0	0	0	0	0	0	7	33.57	107.8	0	2	0	1	68	46	0	1	2	0.82	28558.8	28439.5	3	0	4739.92
60	0	0	0	0	0	0	2	29.52	104.3	0	0	1	2	61	57	1	3	1	0.28	14772.3	15296.7	0	4	2549.45
240	0	0	0	0	1	0	6	33.64	125.2	1	2	0	2	60	65	1	0	1	5	81813	80043.3	2	1	13340.6
180	0	0	0	0	0	0	8	22.23	82.5	0	0	0	2	67	42	0	0	1	2.46	84002.1	86684.3	2	2	14447.4
300	0	0	0	0	0	0	7	30.03	98.7	1	2	0	2	65	46	0	2	2	1.73	23522.5	23245.6	1	1	3874.27
120	0	0	0	0	0	0	8	22.12	87	1	2	0	2	67	72	0	0	2	0.87	24495.9	24196.5	2	3	4032.75
420	1	1	1	1	0	0	10	34.93	120.2	1	2	1	2	72	55	1	3	1	1.87	11184.7	11386.8	0	1	1897.8
180	0	0	0	0	0	0	6	29.79	93.4	1	0	0	1	60	55	0	0	1	2.74	73901.1	73666.4	3	1	12277.7
180	0	0	0	0	0	0	8	32.38	103.5	1	0	0	1	65	38	1	2	1	0.83	21807.7	22510.5	3	2	3751.75
300	1	1	1	1	0	0	5	28.65	96.4	1	2	0	2	61	44	0	3	1	0.21	23128.2	23177.1	2	0	3862.85
360	0	0	0	0	1	0	8	28.26	93.1	2	0	1	1	60	31	0	0	1	1.83	33463.6	33477.1	4	4	5579.51
420	0	0	0	0	0	0	7	26.47	93.6	0	0	0	1	64	55	1	1	0	0.47	19637.9	19863.9	1	2	3310.66
600	0	0	0	0	1	0	8	28.71	101.6	1	0	0	1	63	66	0	0	1	4.75	55310.1	63466.1	1	3	10577.7
360	0	1	0	0	0	0	6	33.25	110.6	1	0	0	2	71	65	1	1	1	5	7338.01	9061.46	4	2	1510.24
240	0	0	0	0	1	0	5	35.87	117.8	1	2	0	1	59	69	1	1	1	2.55	7237.07	7146.45	1	3	1191.07
360	0	0	0	0	0	0	6	21.91	80.9	2	0	0	2	65	42	1	1	0	0.94	38539.5	38325.9	1	3	6387.65
40	0	0	0	0	0	1	5	25.77	100.3	0	2	0	2	72	73	1	1	2	3.38	12184.2	12980.7	3	0	2163.45
120	0	0	0	0	0	0	5	29.58	97	1	1	0	1	67	62	0	0	1	2.7	55604.4	57189.7	3	1	9531.61
540	0	0	0	0	0	0	5	46.28	126.6	2	0	0	2	74	59	0	1	2	0.58	19905.9	21190.2	3	4	3531.7
120	0	0	0	0	0	0	5	22.13	78.7	0	0	0	1	59	62	0	1	1	0.95	11494.1	11330.7	2	0	1888.44
120	0	0	0	0	0	0	5	36.55	107	0	0	0	2	73	25	0	3	2	0.61	17771.6	19698.5	3	2	3283.08
720	0	0	0	0	0	0	6	35.22	109.5	1	2	1	2	66	43	0	0	2	2.36	92244.1	95189.5	4	3	15864.9
180	0	0	0	0	0	0	8	29.44	96.4	0	0	0	2	59	42	0	0	1	2.62	79770	79199.5	4	1	13199.9
120	0	0	0	0	1	0	7	28.8	102.7	1	1	0	1	74	67	0	1	2	5	9544.76	10339.8	4	3	1723.31
720	0	1	0	0	0	0	6	37.43	133	1	2	1	2	72	65	1	0	1	1.06	20030.2	19890.3	4	3	3315.05
300	0	0	0	0	0	1	5	33.31	114.6	1	2	1	1	59	57	1	1	0	5	21097.2	21246.8	4	2	3541.14
180	0	0	0	0	1	0	7	39.57	112.7	2	0	0	2	66	37	0	1	1	1.71	31795.6	34450	3	1	5741.67
180	0	0	0	0	0	0	8	27.46	98.9	0	0	0	2	73	54	1	1	1	3.39	19988.5	20005.3	1	2	3334.22
180	1	0	1	0	0	0	7	22.45	87.9	0	0	0	1	63	80	1	0	1	1.86	20784.2	21980.3	3	2	3663.38
240	0	0	0	0	0	0	9	42.73	137.1	1	0	0	2	66	42	1	0	2	4.9	115339	120410	3	2	20068.4
300	0	0	0	0	0	0	9	30.84	97.3	1	0	0	2	64	54	0	2	1	1.79	11904.7	11764.6	2	3	1960.76
120	0	0	0	0	0	0	8	24.59	85.5	0	0	0	2	66	67	0	0	2	1.76	35079.6	36566.8	4	2	6094.47
60	0	0	0	0	0	0	8	36.56	112.5	0	2	0	2	68	34	1	1	1	1.89	19669.9	20701.4	1	1	3450.24
240	0	0	0	0	0	0	7	28.92	107.7	0	0	0	2	67	51	1	4	1	0.53	22485.2	23413	2	0	3902.17
300	0	0	0	0	0	0	7	25.81	96.4	0	1	0	1	67	80	1	0	1	3.29	20894.8	21816.9	2	0	3636.15
720	0	0	0	0	0	0	7	23.33	94.6	2	0	0	2	71	31	1	0	2	1.92	75526.2	77370.4	4	2	12895.1
480	0	0	0	0	0	1	6	29.54	111.5	1	1	0	2	60	80	0	0	2	2.55	46088.5	59114.4	4	0	9852.4
660	0	0	0	0	0	0	5	36.5	120	1	0	0	2	67	40	1	3	1	2.59	17925.2	18249.2	1	4	3041.53
240	0	0	0	0	0	1	9	24.29	94.3	1	2	0	2	59	67	1	0	1	1.64	19360.6	18941.8	0	1	3156.97
120	0	0	0	0	0	0	7	48.04	136.2	0	2	0	1	68	55	0	1	1	0.82	23852.2	23752.6	3	1	3958.76
60	0	0	0	0	0	0	9	33.36	100	0	0	1	1	66	67	0	2	2	1.29	8030.08	9044.54	0	2	1507.42
480	0	0	0	0	0	0	6	34.28	127	1	2	0	1	59	63	1	1	2	1.76	7237.07	7080.74	0	1	1180.12
480	0	0	0	0	0	0	7	28.1	95.8	0	1	0	1	73	78	0	4	2	1.47	19054.3	19085.5	4	0	3180.91
180	1	0	1	1	0	0	7	30.94	107.5	0	1	0	1	67	62	0	0	1	1.49	22473.4	22734.4	3	3	3789.07
360	0	0	0	0	0	0	7	38.24	125.4	0	1	0	2	63	70	1	0	1	5	27196.6	27931.2	3	2	4655.2
180	0	1	0	0	1	0	6	28.28	103.9	0	1	0	1	59	62	1	1	2	2.69	7338.64	7222.05	1	4	1203.68
720	0	0	0	0	0	0	7	23.91	98.5	2	0	0	1	71	72	0	0	2	2.56	44933.4	54624.7	4	2	9104.12
240	0	0	0	0	0	0	7	32.42	115.1	0	0	0	1	59	52	0	0	1	5	99668.3	99351.7	3	4	16558.6
60	0	0	0	0	0	0	8	38	107	1	0	0	1	59	39	0	1	0	1.75	23722.1	24191.3	1	1	4031.88
360	0	0	0	0	0	0	8	27.02	97.5	0	0	0	1	64	62	0	0	1	2.14	69052.2	69854.2	3	1	11642.4
240	0	0	0	0	0	0	7	35.5	114.8	0	2	0	2	74	49	1	1	1	5	22437.3	22585.1	4	3	3764.18
240	0	0	0	1	0	0	6	26.07	98.1	2	0	0	2	66	80	0	1	2	1.73	15412.6	15551	4	2	2591.84
180	0	0	0	0	1	0	8	31.73	108.1	1	0	0	2	72	75	1	0	1	2.14	33512.4	33395.3	3	3	5565.89
180	0	0	0	0	0	0	6	23.72	90.5	2	0	0	1	73	60	1	3	1	0.91	5524.58	6270.39	0	3	1045.07
240	0	0	0	0	0	0	5	25.31	92	0	0	0	2	67	39	1	1	1	2.15	23355	24579.8	3	3	4096.64
300	0	0	0	0	0	0	8	26.51	92.5	2	2	0	1	65	49	1	1	0	0.77	23313.3	23184.1	1	4	3864.02
120	0	0	0	0	0	0	5	26.31	101.8	1	0	0	1	66	77	1	2	1	0.68	8378.92	9756.88	0	3	1626.15
600	0	0	0	0	0	0	8	35.26	128.5	1	2	0	1	63	67	1	0	1	4.75	49331	50486	3	2	8414.33
120	0	0	0	0	0	0	5	25.05	95.8	0	1	0	1	72	65	1	3	1	3.26	6909.24	7153.91	2	3	1192.32
45	0	0	0	0	0	0	6	28.95	99.5	2	0	0	1	66	76	1	2	1	0.82	10263.8	11189.8	0	2	1864.97
900	0	0	0	0	1	0	7	29.3	94.5	2	0	0	1	60	45	0	0	2	3.65	84798.4	84192	4	2	14032
480	0	0	0	0	1	0	7	31.41	109.8	1	2	0	1	63	73	1	0	1	2.78	8825.9	9177.02	0	3	1529.5
60	0	0	0	0	1	0	6	26.72	100	0	2	0	2	64	67	0	2	1	0.88	5454.46	5605.72	1	0	934.287
480	0	0	0	0	0	0	7	28.06	92.7	0	2	0	1	72	56	0	1	1	1.21	25939.9	25831.5	0	1	4305.25
480	0	0	0	0	0	0	7	29.92	112.1	1	2	0	1	70	60	1	0	1	5	39670	38811.9	3	2	6468.65
600	0	0	0	1	0	0	7	22.29	85.1	2	1	0	2	61	43	1	1	1	5	31914.6	32584.5	4	2	5430.76
240	0	0	0	0	1	0	8	21.94	81.6	0	0	0	2	64	71	0	0	1	3.57	33663.7	32723.1	3	2	5453.85
1020	0	0	0	0	0	0	6	28.89	104	1	0	0	2	61	80	1	0	2	1.97	27153.5	28165.6	2	2	4694.27
240	0	0	0	0	0	0	4	34.36	94.5	0	2	0	2	65	55	0	1	2	1.42	34191.5	34048.7	1	0	5674.78
90	0	0	0	0	0	0	6	30.35	105.3	1	0	0	2	64	54	1	2	2	1.43	11327.8	11355.8	0	4	1892.63
180	0	0	0	0	0	0	8	24.04	96.1	1	0	0	2	67	62	1	1	1	2.43	7750.96	7949.2	1	3	1324.87
180	0	0	0	0	0	0	6	36.57	115.4	0	2	0	1	66	63	0	2	1	0.91	8251.21	8150.92	0	0	1358.49
60	0	0	0	0	0	0	6	28.57	95.6	0	0	0	1	66	20	1	2	0	0.97	35166.8	37551.5	3	3	6258.58
240	1	0	0	1	0	0	4	24.54	100.2	1	0	0	2	59	68	1	4	1	5	55531.6	57054.9	4	2	9509.15
180	0	0	0	0	0	0	7	25.96	91.3	2	2	0	1	69	52	0	0	2	4.41	35130.2	37127.7	3	3	6187.96
120	0	0	0	0	0	0	7	28.69	107.5	0	0	0	2	67	45	1	0	1	3.13	105033	106896	2	2	17816
360	1	1	0	0	0	0	3	24.36	92.9	2	0	0	1	71	46	1	1	2	2.45	32909.8	35574.9	3	4	5929.16
180	0	0	0	0	0	0	7	25.82	92.9	2	2	0	2	72	63	0	0	1	1.18	26034.6	27138.3	3	3	4523.05
240	0	0	0	0	0	0	6	29.93	99.6	0	0	0	2	60	80	0	0	1	2.07	36470	39828.2	3	0	6638.03
240	0	0	0	0	0	0	8	25.23	90.5	2	0	0	2	66	57	1	1	1	5	26077.3	28135.7	1	3	4689.28
180	0	0	0	0	0	0	7	33.29	106.6	1	0	0	2	60	38	0	0	1	1.07	28439.9	28451.4	2	3	4741.89
120	0	0	0	0	0	1	8	30.04	106.2	0	0	0	1	67	47	1	0	1	2.91	27597.2	28753	2	1	4792.17
600	0	0	0	0	1	0	8	28.21	97.8	0	1	0	2	61	58	0	3	1	2.39	15524.7	15342	2	3	2556.99
180	0	0	0	0	0	0	8	31.82	104.3	0	0	0	1	60	52	1	3	1	5	11666.9	11695.7	2	2	1949.29
600	0	0	0	0	0	0	5	18.85	77	1	1	0	1	67	80	0	1	1	2	11887.8	11817.7	0	1	1969.61
720	1	0	1	0	0	0	6	33.4	113.5	0	2	0	2	74	60	0	1	2	1.76	9288.96	9798.26	2	1	1633.04
240	0	0	0	0	0	0	4	20.81	90.8	2	1	1	1	67	48	1	0	2	2.94	92720.1	101728	2	4	16954.7
120	0	0	0	0	0	0	8	33.87	111	1	0	0	2	71	29	1	0	1	5	93925.8	96711.5	2	4	16118.6
360	0	0	0	0	0	0	6	41.66	131.5	0	0	0	2	70	29	1	2	1	2.82	18770.9	19773.9	4	3	3295.64
720	0	0	0	0	0	0	8	37.82	111	1	2	0	1	59	69	0	1	2	0.78	11494.1	11111.7	2	1	1851.94
60	0	0	0	0	0	0	6	31.26	110	0	0	0	2	63	43	0	0	1	4.72	97373.9	99236.8	3	2	16539.5
60	0	0	0	0	0	0	7	23.54	87.1	0	2	0	2	68	53	1	3	2	1.44	10920.1	11711.2	0	1	1951.87
240	0	0	0	0	0	0	7	29.92	94.4	0	0	0	1	66	41	0	2	1	0.98	21624.1	21369.6	2	2	3561.6
480	0	0	0	0	0	0	7	29.71	98.4	0	2	0	2	60	80	0	0	2	1.44	36166	39496.1	2	1	6582.69
120	0	0	0	0	1	0	8	30.74	105	1	2	0	2	59	58	0	0	1	3	105908	105572	0	1	17595.3
480	0	1	0	0	0	0	6	38	110.4	2	0	1	1	61	68	0	1	0	0.88	9852.94	12146.1	2	4	2024.35
360	0	0	0	0	0	0	5	40.67	114	0	2	0	2	67	51	0	4	1	5	107144	111433	2	1	18572.2
120	0	0	0	0	0	0	6	37.51	118.5	0	2	0	1	66	62	1	2	1	0.83	8605.55	9279.71	4	0	1546.62
360	0	0	0	0	0	0	9	31.26	113.5	0	0	0	1	70	74	1	0	0	4.9	23204.9	23831.7	4	2	3971.95
300	0	0	0	0	1	1	4	32.37	112.5	1	2	1	1	72	69	1	3	0	0.8	12040.8	15643.8	1	1	2607.3
300	0	0	0	0	0	0	8	63.92	168.4	0	0	0	1	59	40	0	1	0	2.56	26854.5	27343.6	3	2	4557.27
240	0	0	0	0	0	0	6	29.08	99.2	1	1	0	1	60	60	1	0	2	0.73	18457	18226.4	4	2	3037.74
180	0	0	0	0	0	0	8	29.14	104.8	0	1	0	2	63	80	0	0	2	1.06	24668.9	29668.5	2	0	4944.75
180	0	0	0	0	0	0	8	27.65	96.9	2	0	1	1	63	39	1	0	0	1.47	66713.2	73478	4	4	12246.3
780	0	0	0	0	0	0	7	22.5	75.2	1	0	0	2	67	29	0	0	1	5	96555.3	101606	4	4	16934.3
60	0	0	0	0	0	0	6	23.88	81	0	0	0	2	59	73	0	4	1	3.36	37752.3	36697.4	2	1	6116.24
60	0	0	0	0	0	0	7	36.2	105.2	0	0	0	2	66	41	0	1	1	3.3	33193.7	33055.1	3	0	5509.18
60	0	0	0	0	0	0	5	25.95	84	2	0	1	2	71	53	0	2	2	1.14	13426.6	14562.2	1	1	2427.04
480	0	0	0	0	0	1	6	24.33	94.8	1	0	0	2	72	80	1	0	1	2.86	26785.7	27519.9	2	2	4586.65
120	0	0	0	0	0	0	5	32.57	106.1	0	1	0	1	61	74	0	0	1	1.43	22231.8	22318.7	2	0	3719.79
180	0	0	0	0	0	0	5	32.15	103.5	0	0	0	1	71	61	0	2	0	1.46	7480.95	8087.16	0	3	1347.86
120	0	0	0	0	1	0	9	24.18	87.8	0	2	0	2	62	80	0	0	1	5	27006.6	29618.7	2	0	4936.45
600	0	0	0	0	0	0	6	30.41	94.9	0	0	0	1	74	24	1	1	0	3.58	22789.3	23417.3	4	3	3902.89
300	0	0	0	0	0	0	7	27.29	92.5	0	2	0	2	63	67	1	0	1	5	53088.3	51939.9	3	2	8656.66
720	0	0	0	0	0	0	7	19.58	70	0	0	0	1	68	33	0	1	1	3.49	27356	27226.8	3	3	4537.81
360	0	0	0	0	0	0	8	34.74	114.1	1	1	0	1	64	64	1	2	1	0.68	5468.24	5716.23	1	1	952.705
300	0	0	0	0	0	0	5	23.04	85.5	2	0	0	1	63	26	1	0	0	5	82965.8	90194.7	3	4	15032.5
240	1	0	0	1	0	0	7	30.49	106.7	1	2	0	1	61	74	1	0	1	1.97	26604	26120	0	1	4353.34
180	1	0	0	1	0	0	8	25.56	99.2	1	2	0	2	59	65	1	0	1	0.71	21262.1	21902.1	1	1	3650.35
120	0	0	0	0	0	0	4	32.08	118.4	1	0	0	2	68	65	1	1	1	3.11	6527.94	6423.85	1	1	1070.64
540	0	0	0	0	0	0	8	23.62	87.3	0	0	0	2	68	31	1	0	1	5	65271.2	68695.3	4	3	11449.2
360	0	0	0	0	0	0	6	31.71	108.9	0	2	0	2	67	64	1	1	1	5	7237.07	7073.79	4	2	1178.96
180	0	0	0	0	0	0	8	27.53	100.8	1	0	0	2	63	61	1	0	1	5	46864.7	45850.9	4	3	7641.82
360	0	0	0	0	0	0	6	26.8	87.1	2	0	0	1	67	65	0	0	2	1.13	22473.4	23428.4	1	1	3904.73
480	0	0	1	1	1	1	8	39.68	126.4	0	2	0	1	62	64	0	3	2	1.17	5147.15	5221.86	1	1	870.309
240	0	0	0	0	0	0	6	29.17	102.4	2	1	0	2	60	55	1	0	1	5	102502	102689	2	3	17114.8
120	0	0	0	0	0	0	7	28.49	98	0	0	0	2	71	40	1	3	1	2.02	19124.7	20234	0	4	3372.33
720	0	0	0	0	0	0	6	17.2	75.7	2	0	0	2	59	52	1	0	0	0.58	25211.3	27716.5	0	1	4619.42
240	0	0	0	1	0	0	5	33.7	112.7	1	0	0	2	64	73	1	0	1	1.14	8859.28	8698.1	3	2	1449.68
30	0	0	0	1	1	0	7	23	84.3	0	2	0	2	66	80	0	0	2	5	38578.5	42761.6	4	2	7126.93
300	0	0	0	0	0	0	7	27.04	87.5	0	0	0	1	70	72	0	0	1	5	27789.5	30142.2	2	1	5023.7
480	0	0	0	0	0	0	8	25.53	96	0	2	0	2	60	80	1	0	1	0.14	33067.4	33431.1	2	0	5571.85
240	0	0	0	0	0	0	9	20.77	76.3	0	0	0	2	67	20	0	0	0	0.67	96555.3	100882	3	3	16813.6
300	1	0	0	1	0	0	7	26.23	102	1	2	0	2	60	70	1	0	1	1.29	34961.9	35002.3	2	2	5833.72
180	0	0	0	0	0	0	7	26.81	91.6	0	0	0	1	64	72	1	1	2	2.89	10405.3	10518.7	2	1	1753.11
360	0	0	0	0	1	1	8	25.03	102.3	2	2	0	2	59	75	1	0	2	0.69	9935.27	10270.3	0	2	1711.71
360	0	1	0	1	0	1	10	22.71	88.5	1	1	0	2	60	80	0	0	2	2.14	36166	46387.5	2	2	7731.25
300	0	0	0	0	1	0	3	30.79	106.6	0	2	0	2	60	78	1	0	1	2.16	33102	32499.8	2	1	5416.64
420	0	0	0	0	0	0	6	30.86	121.9	1	2	1	2	63	72	1	0	2	2.31	30137	30558.3	1	1	5093.06
480	0	0	0	0	0	0	5	39.29	118.6	2	2	0	1	71	50	0	2	2	1.46	16008.8	15820.4	3	4	2636.73
600	0	0	0	0	0	0	8	29.02	102.4	1	2	0	1	74	58	0	1	2	3.54	19905.9	20585.1	3	3	3430.85
300	0	0	0	0	0	0	6	27.17	91.8	2	0	0	2	67	48	1	1	0	2.17	28456.6	28298.9	2	2	4716.48
180	0	0	0	0	0	0	7	29.76	100	2	2	0	2	62	56	1	3	1	0.79	10981.2	11008.4	0	4	1834.73
180	0	0	0	0	0	0	8	24.01	77.1	0	0	0	2	59	57	0	0	1	5	94583.4	94282.9	4	0	15713.8
120	0	0	0	0	0	0	8	25.95	110.2	1	1	0	2	63	79	1	0	1	2.29	30137	29588.8	3	4	4931.46
30	0	0	0	0	0	0	5	32.79	101.3	0	0	0	1	68	45	1	1	1	5	26885.3	29007.5	3	3	4834.58
180	0	0	0	0	0	1	6	29.15	107.8	2	2	1	2	68	64	0	1	0	0.04	10367.9	10173	3	1	1695.49
240	0	0	0	1	1	0	8	27.79	102.9	1	0	0	2	63	80	1	0	1	2.14	22367.3	23747.3	3	1	3957.88
10	0	0	0	1	0	1	9	31.57	128.9	0	1	0	1	60	77	1	0	0	0.87	9471.57	9299.25	2	1	1549.88
30	0	0	0	0	0	0	7	34.29	109.9	2	2	0	1	66	55	0	2	1	0.97	16965.2	17218.4	3	1	2869.73
120	0	1	0	0	0	0	8	28.33	103	0	0	0	2	64	66	1	0	1	2.14	49517.6	50676.9	4	2	8446.15
360	0	0	0	0	0	0	8	37.14	118.1	2	2	0	2	59	55	1	0	1	1.19	24155.2	25217.7	2	1	4202.95
240	1	0	0	1	0	0	6	27.76	106.3	2	2	0	2	64	70	0	0	1	0.97	32310.5	31701.1	3	0	5283.51
180	0	0	0	0	0	0	6	35.4	119.7	0	0	0	2	65	58	1	3	1	2.64	17560.2	18832.4	2	2	3138.73
480	0	0	0	0	0	0	6	27.63	92.7	0	1	0	1	59	80	0	4	2	1.17	13104.9	13027.6	0	0	2171.26
120	0	0	0	0	0	0	8	17.91	70.8	2	0	0	2	59	56	0	0	2	0.66	29941.8	30103	0	1	5017.17
780	0	0	0	0	0	0	7	21.61	85.5	0	0	0	2	67	61	0	0	1	5	65649.9	66694.4	2	0	11115.7
360	0	0	0	0	0	0	4	17.85	64.9	2	0	0	1	64	65	1	1	1	1.61	6673.73	6462.79	3	2	1077.13
360	0	0	0	0	0	0	9	35.12	121.1	0	2	0	2	59	31	0	0	0	0.72	37168.3	37183.3	2	0	6197.21
240	0	0	0	0	0	0	6	26.16	98.2	0	0	1	2	67	65	0	1	0	1.7	11655.5	13077.8	0	1	2179.64
420	0	0	0	0	0	0	8	25.82	101.6	0	0	0	2	60	76	1	0	1	4.29	35596.1	34948.5	3	2	5824.75
480	0	1	0	0	1	1	6	24.01	90.1	0	2	0	2	60	80	0	0	2	1.5	45742.3	58670.4	2	0	9778.39
480	0	0	0	0	0	1	5	32.39	99.7	2	0	0	1	64	38	0	1	0	0.33	23944.2	24354.8	4	1	4059.13
60	0	0	0	0	1	0	3	28.1	94.9	0	2	1	2	72	62	0	2	0	2.31	5561.82	5494.22	0	4	915.704
180	0	0	0	0	0	0	8	29.38	98	0	0	0	2	72	57	0	2	2	0.18	11754.3	11615.9	0	4	1935.99
420	0	1	0	0	1	0	7	31.8	107.1	0	2	0	1	65	80	0	0	2	4.95	26670.9	37141.6	3	0	6190.27
180	0	0	0	0	0	1	9	29.36	95.2	0	2	0	2	66	73	0	1	2	1.06	15412.6	15569.4	2	0	2594.91
360	0	0	0	0	0	0	4	34.01	120.7	1	0	0	2	67	70	1	1	1	5	12084.9	12874.9	4	2	2145.81
120	0	0	0	0	0	1	11	28.29	102.6	2	1	0	2	59	80	0	0	2	0.77	26449.3	28884.8	0	0	4814.13
240	0	0	0	0	0	0	8	39.93	128.6	0	0	0	1	59	46	1	0	2	1.26	28087.6	30686.1	3	3	5114.35
240	1	1	0	1	0	1	8	25.37	97.3	1	2	0	2	66	68	1	2	1	2.71	7799.13	8415.55	0	3	1402.59
300	0	0	0	0	0	0	7	33.62	112	0	1	0	2	63	31	1	0	1	1.9	18562.7	20802	4	4	3467.01
300	0	0	0	0	0	0	6	26.39	98.4	0	0	0	1	66	31	1	2	1	4.66	38735.2	42118.9	4	1	7019.82
360	0	0	0	0	0	0	6	32.95	96.5	1	0	0	1	67	38	0	0	1	2.49	61335.2	61359.9	2	1	10226.7
360	0	0	0	0	0	0	8	30.29	105.4	0	2	0	1	71	75	0	2	2	3.23	9634.11	12455.4	3	2	2075.9
120	1	0	0	1	0	0	6	32.95	116	2	0	0	1	67	55	1	0	1	3.07	22515.4	24752.7	1	4	4125.45
300	0	0	0	0	0	0	6	42.52	124	1	2	0	1	59	65	0	1	1	2.92	11494.1	11226.5	1	1	1871.08
360	0	0	0	0	0	0	5	26.89	80.4	0	0	0	1	66	59	0	2	1	5	16965.2	16765.5	3	2	2794.25
360	0	0	0	0	0	0	5	40.6	133.1	1	2	0	1	68	58	1	1	1	4.37	22436.1	22311.8	1	1	3718.63
60	0	0	0	0	0	0	7	21.57	88.8	2	2	0	1	59	63	0	0	2	1.08	24774.2	25062	2	3	4177
360	0	1	0	0	0	0	7	63.92	159	0	2	1	2	64	53	1	1	0	3.37	20422.8	21503.1	3	2	3583.85
60	0	0	0	0	0	0	5	33.52	108	0	1	0	1	72	68	0	3	1	5	10138.9	10413.4	4	2	1735.57
360	0	0	0	0	0	0	6	29.26	107	0	0	0	2	63	49	1	0	1	5	94759.3	94741.3	3	2	15790.2
300	0	0	0	0	0	0	6	25.3	86.5	0	0	0	1	60	80	0	4	2	0.59	22722.5	27689.3	2	0	4614.88
420	0	0	0	0	0	0	8	44.53	139.7	0	0	0	2	62	24	1	0	0	1.08	80731.9	81868.6	4	4	13644.8
60	0	0	0	0	0	0	8	20.7	74	0	1	0	2	68	54	1	1	2	2.56	20000.3	19889.4	1	1	3314.9
180	0	0	0	0	0	0	6	28.72	104.2	0	2	0	2	66	42	1	0	2	5	57669.4	60205.1	1	4	10034.2
480	0	0	0	0	0	0	7	26.25	95.1	0	0	0	2	67	51	1	0	1	5	92508.1	94338.7	4	3	15723.1
360	0	0	0	0	1	0	6	24.27	104.6	2	0	0	1	67	79	1	0	1	2.63	28153.1	27640.9	4	1	4606.82
480	0	0	0	0	0	0	6	23.94	100	2	2	0	1	72	69	1	3	2	0.69	7297.43	8079.51	0	4	1346.58
180	0	0	0	0	0	0	9	33.51	118.9	1	1	0	1	70	66	1	0	1	5	40876.9	41834	3	3	6972.33
180	0	0	0	0	0	0	6	27.12	93.1	2	0	0	2	68	58	0	1	2	1.73	21262.6	23050.2	1	2	3841.7
240	0	0	0	0	0	0	9	24.89	89.5	0	0	0	2	63	80	0	0	2	1.44	31175	34614.2	3	0	5769.03
300	0	0	0	0	0	0	10	36.91	125.7	0	0	0	1	63	61	0	0	2	1.08	22354.4	24675.1	2	1	4112.51
480	0	0	0	0	1	1	6	25.46	97.8	1	0	0	1	65	76	1	0	1	3.65	27231.5	27170.1	2	2	4528.36
420	0	0	0	0	0	0	7	27.29	105	0	1	0	1	66	56	1	2	1	2.68	15898.4	17050.2	1	2	2841.7
240	0	0	0	0	0	0	9	34	112.8	0	1	0	1	62	68	0	4	2	0.58	19645	20229.9	0	1	3371.65
90	0	0	0	0	0	0	8	30.12	98.7	0	2	0	1	66	72	0	2	2	0.59	10626.1	12749.5	1	1	2124.92
360	0	0	0	0	0	1	5	33.37	110	0	0	1	2	71	49	1	1	1	1.57	27601.4	29836.6	2	4	4972.77
480	0	0	0	0	0	0	8	34.23	118.7	1	0	0	1	67	71	1	1	1	1.94	10235.7	10303.4	2	1	1717.24
0	0	0	0	0	0	0	5	29.06	104.2	0	2	0	1	68	46	1	1	2	1.43	26885.3	29007.5	1	2	4834.58
150	0	0	0	0	0	0	7	32.13	99.2	0	0	0	1	62	66	0	3	2	4.38	4923.36	4777.77	3	0	796.295
120	0	0	0	0	0	0	8	23.15	91	0	1	0	2	71	65	0	2	2	1.97	4849.55	5113.99	0	0	852.331
180	0	0	0	0	0	0	5	39.97	126.7	2	2	0	1	59	51	1	1	2	1.92	23747.3	23615.7	1	1	3935.95
240	0	0	0	0	0	0	7	30.01	99	1	0	0	2	64	75	0	0	1	1.99	31872.9	31114	2	2	5185.66
120	0	0	0	0	0	0	6	24.86	92	0	0	0	2	62	67	1	0	0	1.27	16702.9	16411	2	0	2735.16
600	0	0	0	0	0	0	7	25.28	96.2	0	0	0	1	69	43	1	0	1	5	116710	120767	3	2	20127.8
10	0	0	0	0	0	0	7	23.55	98.8	0	2	0	1	62	61	1	1	1	5	5603.77	6081.06	3	2	1013.51
10	0	0	0	0	0	0	3	24.51	92	0	1	0	1	59	60	0	1	1	2.77	10882.7	10629.3	1	3	1771.55
540	1	0	0	0	0	0	3	35.97	124.4	2	0	0	2	72	49	1	1	2	2.42	24334.9	23968.6	4	2	3994.77
720	0	0	0	0	1	0	7	27.43	96.8	2	0	0	2	66	60	1	1	1	2.5	8511.46	8621.92	3	4	1436.99
300	0	0	0	0	0	0	8	27.59	101	0	0	0	1	66	73	0	2	2	0.92	10626.1	12749.5	0	0	2124.92
720	0	1	0	0	0	0	6	38.18	122	1	2	0	1	61	68	1	0	2	2.32	54622.6	68146.6	3	2	11357.8
120	0	0	0	0	0	0	7	34.53	112.5	2	0	0	2	59	47	1	0	2	1.63	103822	113909	1	4	18984.8
420	0	0	0	0	0	0	8	26.64	100.7	0	0	0	2	68	75	1	0	1	5	27388.8	28128.5	4	2	4688.09
480	0	0	0	0	0	1	7	40.66	124.4	1	0	0	2	62	54	0	0	1	4.84	100674	101730	2	1	16955
180	0	0	0	0	0	0	8	25.36	89.8	2	0	0	1	67	53	1	0	1	0.9	21572.2	22521.1	2	4	3753.51
180	0	1	0	0	0	0	8	28.49	98.6	1	0	0	1	60	66	0	0	1	1.61	59356.4	70522.7	4	2	11753.8
120	0	0	0	0	0	0	7	29.86	98	0	2	0	1	61	66	0	1	2	2.1	9852.94	10489.6	2	0	1748.27
480	0	0	0	0	1	0	6	26.34	99	1	0	0	2	62	75	0	0	1	2.5	33345.3	33905.9	3	2	5650.99
480	0	0	0	1	0	1	8	42.03	123.8	0	2	0	1	61	63	0	1	1	5	11172.5	13772.8	3	0	2295.46
300	0	0	0	0	0	0	5	29.87	103.2	1	2	0	2	67	64	1	1	1	2.45	7237.07	7080.74	1	1	1180.12
720	1	0	0	1	0	0	7	39.1	138.4	1	0	0	2	62	80	1	0	1	3.14	20184.9	20407	4	2	3401.16
120	0	0	0	0	0	0	4	33.41	113.5	0	2	0	1	62	56	1	1	0	0.49	18792.6	19187.1	3	1	3197.85
180	0	0	0	0	0	0	4	31.09	106.3	1	2	0	2	61	61	0	0	1	5	84303	87876.9	3	2	14646.2
480	0	0	0	0	0	0	7	48.56	145.4	1	0	0	1	59	50	1	0	1	5	86053.5	86210.8	3	3	14368.5
300	0	0	0	0	0	0	5	24.39	95.7	1	0	0	1	60	55	0	0	1	5	95352	95049.2	3	3	15841.5
480	1	1	0	0	0	0	8	28.12	112	1	0	0	1	67	76	1	0	1	2.78	28153.1	29027	3	2	4837.84
180	0	0	0	0	0	1	6	38.38	130.5	1	2	0	1	59	69	1	1	1	1.04	7043.12	6890.99	1	1	1148.5
300	0	0	0	0	0	0	7	28.57	99.7	2	1	1	1	63	40	1	0	2	1.16	28087.6	28416.4	3	2	4736.06
900	0	0	0	0	0	0	8	31.91	94.4	2	0	0	2	72	43	0	2	1	2.36	20467	20772.4	2	4	3462.06
180	0	0	0	0	0	0	6	30.96	103.6	0	2	0	1	61	79	0	0	1	2.56	31860.2	30970	1	2	5161.66
840	1	0	1	1	0	1	9	29.71	100.5	0	1	0	1	65	80	1	0	2	5	19135.7	21022.8	0	1	3503.8
240	0	0	0	0	0	0	7	29.22	113.4	0	0	0	1	60	74	1	0	1	5	30052.8	34654.3	2	4	5775.71
600	0	0	0	0	0	0	7	28.12	100.7	0	0	0	2	63	48	1	0	1	4.72	107336	119314	4	2	19885.6
120	0	0	0	0	0	0	8	26.37	100.6	0	0	0	1	59	80	1	0	1	2.08	23034.1	23287.4	3	2	3881.24
360	0	0	0	0	0	0	6	38.58	128.9	1	2	0	1	63	71	0	0	2	1.16	20637.8	22480.4	3	0	3746.73
360	0	0	0	0	1	1	8	31.72	106.8	1	0	0	2	69	60	1	0	0	4.81	40868.5	41825.3	4	2	6970.89
15	0	0	0	0	0	0	7	23.91	91.5	2	0	0	1	71	65	0	2	2	3.52	7280.47	7870.43	0	1	1311.74
120	0	0	0	0	1	0	6	23.17	86.4	1	0	1	2	66	48	0	3	1	5	22291.9	22624.6	2	3	3770.76
840	0	0	0	0	1	0	7	31.63	110.1	2	1	0	1	64	63	0	0	2	1.24	21576.6	27833.4	2	1	4638.91
300	0	0	0	0	0	0	8	29.1	109.3	2	2	0	1	67	61	1	1	1	2.04	7444.16	7428.91	1	2	1238.15
420	0	0	0	0	0	0	7	25.71	97.7	0	2	0	2	66	61	0	2	1	5	7277.59	7176.59	2	3	1196.1
300	0	0	0	0	1	0	8	24.14	97.4	0	2	0	2	64	72	1	1	2	0.17	10220	10555	1	4	1759.17
720	0	0	0	0	1	0	7	24.31	87.1	0	0	0	2	70	63	0	4	1	5	88174.7	89577.7	2	2	14929.6
240	0	0	0	0	0	0	6	28.58	98.2	0	0	0	2	67	52	0	1	1	1.8	25246.2	27368.7	2	2	4561.45
600	0	0	0	0	0	0	6	28.36	104.8	0	2	1	2	74	60	0	1	1	3.86	9037.01	8963.33	2	3	1493.89
240	0	0	0	0	0	0	8	29.58	104.7	0	0	0	2	62	80	0	0	2	1.2	22262	27429.9	1	0	4571.64
480	0	0	0	0	0	0	5	26.21	98.1	2	0	0	2	72	44	1	2	2	1.14	21123	23192.2	2	4	3865.37
120	0	0	0	1	0	0	5	34.76	115.5	0	2	1	2	62	45	1	3	1	2.42	21392	22151.3	1	1	3691.89
120	0	0	0	0	0	0	8	24.3	95.6	2	0	1	1	72	59	0	3	0	1.31	14000.8	13836	1	2	2306
360	0	0	0	0	0	0	4	30.93	106.3	0	2	0	1	60	73	0	0	1	1.68	35990.3	41088.9	2	2	6848.15
1080	0	1	0	0	0	0	3	54.38	142.2	0	2	0	1	59	62	0	1	2	3.35	11494.1	11111.7	2	1	1851.94
480	0	0	0	0	0	0	8	23.23	84.1	0	0	0	2	64	61	0	0	2	5	55519.3	57873	3	3	9645.5
360	0	0	0	0	0	0	4	32.72	101.5	2	0	0	2	68	29	1	1	1	2.27	24342.5	24655.4	3	3	4109.23
180	0	0	0	0	1	0	8	27.97	106.8	1	0	0	1	69	79	1	0	1	3.14	35880.5	35377.3	2	1	5896.22
180	0	0	0	0	1	0	8	36.41	116.6	0	2	0	1	62	54	0	3	2	3.65	10478.1	10354.8	4	0	1725.8
360	0	0	0	0	0	0	8	27.69	103.1	1	2	0	2	60	80	1	0	1	2.14	18586.7	18791.1	1	2	3131.85
600	0	0	0	0	0	0	6	25.15	97.6	1	0	0	1	63	63	0	0	2	1.25	22354.4	28836.8	3	1	4806.14
180	0	0	0	0	0	0	6	23.22	83.6	0	1	0	1	66	61	1	2	1	0.46	8605.55	10176.6	0	1	1696.1
240	0	0	0	0	0	0	5	31.05	103	2	0	0	2	59	38	0	0	2	0	37168.3	37183.3	1	1	6197.21
240	1	0	0	1	0	0	5	24.89	102.6	1	2	0	2	59	70	1	0	2	1.7	11265.9	11060.9	0	0	1843.48
240	0	0	0	0	1	0	6	37.77	127.3	1	0	0	1	67	74	1	0	1	2.34	28153.1	28102.6	2	1	4683.76
240	0	0	0	0	0	0	8	22.43	87	2	0	0	1	60	47	1	0	1	4.08	72445.2	72431.5	3	2	12071.9
360	0	0	0	0	0	0	6	31.89	113.6	0	0	0	1	60	50	1	0	1	5	63806.1	63922.8	3	2	10653.8
720	0	0	0	0	1	0	7	29.51	91	0	0	0	2	65	80	0	4	2	2.14	46567.1	52402.4	4	0	8733.73
120	0	0	0	0	0	0	4	31.08	108.6	0	2	0	2	65	69	0	3	2	1.95	7055.06	7946.34	0	0	1324.39
60	0	0	0	0	0	0	6	29.02	98.1	0	0	0	2	71	38	0	2	1	2.95	20569.3	20346.8	1	0	3391.13
300	0	0	0	0	0	0	8	34.06	129	2	0	0	1	61	66	1	0	1	2.99	46864.7	45850.9	2	2	7641.82
120	0	0	0	0	0	0	6	26.14	105.9	0	0	0	2	63	78	1	0	1	2.86	30137	32585.1	2	1	5430.84
600	0	0	0	0	0	0	6	47.02	147.9	0	2	0	1	59	36	0	0	1	2.48	34978.3	34992.4	2	3	5832.07
60	0	0	0	0	0	1	4	40.67	126.9	2	1	1	2	69	34	0	1	0	1.44	20705.4	22616.9	1	4	3769.49
240	0	0	0	0	0	0	8	33.06	113.3	0	0	0	1	60	51	0	0	1	5	95352	95049.2	2	2	15841.5
720	0	0	0	0	0	0	7	30.97	106.9	1	0	0	2	70	52	0	1	1	4.55	44567.9	45097.9	4	3	7516.31
120	0	0	0	0	0	0	6	31.8	96	1	0	0	1	72	49	0	3	2	4.19	29445.4	29098.7	3	4	4849.79
180	0	0	0	0	0	0	7	26.49	95.6	1	0	0	1	62	77	1	3	1	1.02	6468.35	6784.34	0	1	1130.72
180	0	0	0	0	0	0	8	30.88	102	0	1	0	1	61	41	0	0	0	2.42	30055.2	31733.1	2	0	5288.84
180	0	0	0	0	0	0	8	30	99	0	0	0	1	64	37	0	0	0	0.22	31242.1	31254.7	3	0	5209.12
90	1	0	0	0	1	0	7	22.67	95	2	2	0	2	65	59	1	2	1	2.27	17560.2	18832.4	4	3	3138.73
360	0	0	0	0	0	0	6	28.44	110.4	0	2	0	1	61	77	0	0	2	0.77	36091.2	35668.7	2	0	5944.78
120	0	0	0	0	1	0	7	18.47	76.8	1	0	0	1	68	64	0	1	2	0.88	11630.6	14337.5	3	1	2389.58
300	0	0	0	0	1	0	8	26.57	95	2	0	0	2	63	59	0	0	1	5	96663.6	96356.5	4	2	16059.4
660	0	0	0	0	0	0	9	28.87	99	2	1	0	2	66	70	0	0	2	0.77	26899.3	26539.2	3	4	4423.2
60	0	0	0	0	0	0	8	30	92	0	0	0	1	74	45	0	1	1	3.69	23833.9	24647.1	3	0	4107.85
180	0	0	0	0	0	0	8	25.31	93.4	0	0	0	2	67	80	1	1	1	1.03	12084.9	13219.1	0	1	2203.19
60	0	1	0	0	0	0	6	29.79	94	0	2	0	2	65	71	0	1	1	1.42	17997.4	18180.6	1	1	3030.1
600	0	0	0	0	0	0	6	31.27	103.1	0	2	0	2	61	41	0	2	0	0.47	23128.2	22855.9	1	1	3809.32
360	0	0	0	1	0	0	9	33.98	108	0	0	0	2	61	51	0	0	2	0.17	35625	35511.9	3	3	5918.65
720	0	0	0	0	1	0	8	31.69	114.5	0	0	0	1	63	68	1	0	1	5	49331	50486	4	2	8414.33
90	0	0	0	0	0	0	6	27.37	84.8	0	0	0	1	69	36	1	1	1	5	25829.3	27358.4	4	2	4559.73
30	0	0	0	0	0	0	7	41.72	136	0	0	0	1	64	40	0	1	1	1.75	24997.1	25850	4	0	4308.33
720	1	1	0	1	0	0	6	26.72	110.7	1	2	0	1	61	66	1	0	1	0.94	19043.7	20518.5	1	1	3419.75
480	0	0	0	0	0	0	7	28.45	106.6	0	0	1	2	63	22	1	0	1	1.18	62682.3	63564.9	2	2	10594.1
660	0	0	0	0	1	0	9	33.33	108	0	0	0	1	65	58	0	0	1	3.29	87778.7	91292.7	4	3	15215.5
240	0	0	0	0	0	0	7	44.5	138.3	0	2	1	1	61	71	0	0	2	0.05	31860.2	30970	0	1	5161.66
60	0	0	0	0	0	0	4	41.17	134.8	0	2	1	1	66	58	0	2	2	0.71	16965.2	16765.5	0	0	2794.25
240	1	0	0	1	0	1	12	28.3	105	1	2	0	1	61	80	0	0	2	2.12	27520.3	33097.8	2	0	5516.3
180	1	1	0	1	0	0	7	32.23	106.7	1	0	0	1	60	72	1	0	1	1.34	8967.72	11227.3	2	3	1871.22
180	0	0	0	0	0	0	7	28.11	105.5	1	0	0	1	60	75	1	0	1	5	30052.8	29506	4	2	4917.67
480	0	0	0	0	0	0	8	35.18	119.6	2	0	0	2	69	61	0	1	2	1.01	8592.29	10388.2	3	2	1731.36
480	0	0	0	0	0	0	6	26.13	83.7	1	0	0	2	61	49	0	3	2	2.54	23128.2	22855.9	2	2	3809.32
300	0	0	0	0	0	0	5	25.02	94	0	0	0	2	66	78	0	0	1	1.09	10395.6	10980.9	0	0	1830.15
960	0	0	0	0	0	0	4	35.1	118	1	0	0	2	63	61	1	0	1	5	53088.3	51939.9	1	4	8656.66
300	0	0	1	0	1	0	6	28.32	105.1	1	1	0	2	60	72	0	0	1	3.92	41869.3	41120	1	1	6853.33
180	0	0	0	0	0	0	7	24.37	94.5	1	0	0	1	60	50	1	0	1	5	63806.1	63922.8	3	3	10653.8
120	0	0	0	0	0	0	6	30.21	107	1	0	0	2	66	72	1	1	2	1.57	13270.6	13575.3	2	3	2262.55
600	0	0	0	0	0	0	5	71.83	178.2	1	0	1	1	61	22	1	0	0	0.84	44570.6	45915.1	2	4	7652.52
900	1	0	1	0	0	0	8	32.25	102.5	0	0	0	1	63	80	0	0	2	4.75	28968.6	32458.1	2	2	5409.69
480	0	0	0	0	1	0	7	29.1	110	1	0	0	2	61	65	1	0	1	1.79	64448.3	63322	2	2	10553.7
360	0	0	0	0	0	0	8	27.53	95.3	0	2	0	2	61	61	0	3	1	4.5	7294.6	7262.85	2	0	1210.47
420	0	0	0	0	0	0	7	23.95	90	2	0	0	2	74	52	0	0	1	5	84879.7	85616.8	4	3	14269.5
300	0	0	0	0	0	0	5	28.21	102.6	2	0	1	1	61	41	1	0	2	0.97	31673.8	32790.8	1	4	5465.14
720	0	0	0	0	0	0	8	23.55	82.7	0	0	0	2	63	80	0	0	2	1.44	45851.7	56495.8	1	0	9415.96
180	0	0	0	0	0	0	8	30.24	108.3	1	0	0	1	65	56	1	2	1	5	10622.5	11392.1	4	3	1898.68
30	0	1	0	1	0	0	3	27.1	101	2	2	0	2	61	58	1	3	0	0.75	14772.3	15296.7	0	3	2549.45
60	0	0	0	0	1	0	4	27.49	93.3	0	0	0	1	62	44	1	3	2	0.35	16958.3	17000.2	2	4	2833.36
240	0	0	0	1	0	0	3	34.7	105.6	0	0	0	1	59	75	0	1	2	1.27	13104.9	13027.6	1	1	2171.26
300	0	0	0	0	0	0	8	45.85	142.2	0	0	0	2	70	40	1	2	0	5	23121.2	25438.3	3	2	4239.72
360	0	0	0	0	0	0	7	25.44	83.4	2	0	1	1	62	52	0	3	2	1.31	10478.1	10354.8	0	1	1725.8
360	0	0	0	0	0	0	8	27.46	95.2	1	2	0	2	66	73	1	3	1	1.93	9561.36	9748.39	2	3	1624.73
720	1	0	0	0	0	0	6	36.5	123.1	1	2	0	1	70	61	1	0	1	5	40876.9	39992.7	3	2	6665.45
60	0	0	0	0	0	0	5	25.14	77.2	0	2	0	2	67	79	0	1	2	2.22	13659.3	13798.3	2	2	2299.72
120	0	1	0	0	0	1	7	22.61	89.9	1	2	0	2	68	62	1	1	2	0.85	6527.94	6424.23	1	1	1070.71
60	0	0	0	0	0	0	8	26.33	110.8	0	2	0	2	61	62	1	2	1	0.96	6344.36	7332.13	0	4	1222.02
60	0	0	0	0	0	0	6	22.14	84.3	2	0	0	2	69	51	1	4	2	3.27	18325.1	18658.7	3	2	3109.78
300	0	0	0	0	0	0	6	21.95	79.4	2	0	0	1	68	39	1	1	0	1.76	22065.5	25195.3	4	3	4199.22
180	0	0	0	0	0	0	9	31.25	98.2	0	2	0	2	73	74	0	3	0	0.61	7011.89	7378.69	0	1	1229.78
360	0	0	0	0	0	0	5	37.11	112.3	1	0	0	2	65	54	0	1	1	5	36633.8	39713.7	3	2	6618.95
720	0	0	0	0	0	0	8	36.15	118.6	1	2	0	2	61	74	0	0	2	1.14	43814.1	48309.1	0	2	8051.52
120	0	0	0	0	0	0	7	30.5	111.6	0	2	0	2	64	80	0	1	2	1.35	11869.6	13222.5	3	3	2203.75
300	0	0	0	0	0	0	7	37.1	115.5	0	2	0	1	69	45	1	4	1	1.49	116710	120767	3	1	20127.8
180	0	0	0	0	0	0	6	22.1	90	0	0	0	2	64	66	0	0	2	1.46	59356.4	60045.8	2	2	10007.6
240	0	0	0	0	0	0	7	25.03	100	2	0	0	1	72	68	1	3	2	0.64	9047.81	10017.5	0	3	1669.58
240	0	0	0	0	0	0	6	28.15	110.5	0	0	0	2	60	61	0	0	1	2.14	69052.2	82042.5	2	1	13673.8
480	0	0	0	0	0	0	6	21.11	75.9	2	0	1	2	60	24	0	0	1	0.7	53227.3	53684.5	3	4	8947.42
240	0	0	0	1	0	1	8	20.17	71.7	2	0	0	2	64	49	1	1	1	0.71	24472.8	25767.3	1	3	4294.55
90	0	0	0	0	0	0	5	30.78	105.7	1	0	0	2	62	56	1	3	1	1.27	10981.2	11008.4	0	1	1834.73
660	0	0	0	0	0	0	8	32.52	102.6	0	0	0	2	67	54	0	1	2	3.02	21413.5	21324	4	0	3554.01
240	1	1	1	1	0	0	8	34.49	122.2	1	0	0	1	60	61	1	3	2	1.45	6079.83	6252.44	3	2	1042.07
300	0	0	0	0	0	0	7	30.87	106.2	0	2	0	2	62	77	0	0	2	1.3	24623.9	26822.3	3	0	4470.39
120	0	0	0	0	0	0	8	28.62	89.9	0	0	0	1	72	41	0	3	2	1.45	26571.4	26258.6	1	2	4376.43
360	0	0	0	0	0	0	5	36.32	122.4	2	2	0	2	67	39	1	0	1	2.88	23773.5	24391.9	3	1	4065.32
60	0	0	0	0	0	0	7	33.49	109.8	2	0	0	1	59	39	1	1	0	2.78	15606.8	16633.9	2	2	2772.32
360	0	0	0	0	0	0	6	33.97	129.7	2	2	0	2	59	53	1	0	1	1.29	25211.3	27716.5	0	2	4619.42
480	0	0	0	0	0	0	8	36.15	119.4	2	0	0	2	69	34	1	1	0	3.57	16701.1	19106.3	2	2	3184.38
300	0	0	0	0	0	0	8	24.28	90.4	1	0	0	1	70	61	0	0	1	5	45831.4	48498.3	4	3	8083.05
300	0	0	0	0	0	0	7	27.23	87.7	1	2	0	2	67	80	0	1	2	0.79	14035.5	15742.1	1	0	2623.68
480	0	0	0	0	1	0	7	21.26	77.3	1	0	0	1	65	57	0	0	1	3.92	25901.2	26938.1	3	2	4489.69
480	0	0	0	0	0	0	6	23.48	63.5	0	0	0	1	72	80	0	3	2	1.08	11483.6	12063.3	2	2	2010.55
60	0	0	0	0	0	0	6	29.85	107.7	0	0	0	2	59	72	0	0	1	1.14	42808.3	41612.2	3	0	6935.36
420	0	0	0	0	0	0	7	19.49	75.7	2	0	0	2	61	38	1	1	1	2.19	31135.2	33642.3	1	4	5607.06
240	0	0	0	0	0	0	4	21.8	83.3	2	0	0	1	61	58	1	0	2	0.98	24098.3	24998.5	2	3	4166.42
120	0	0	0	0	0	0	8	27.99	101.7	0	0	0	2	71	31	1	2	0	3.21	30655.8	32051.4	1	2	5341.9
20	1	0	0	0	0	0	7	23.88	91.5	0	2	0	2	62	62	0	1	2	1.15	10072.4	10179.6	1	2	1696.6
660	0	0	0	1	0	0	4	35.42	119.6	2	2	1	2	60	49	1	0	1	0.51	31268.9	31262.9	2	4	5210.49
240	0	0	0	0	0	0	6	33.05	110.5	0	2	0	2	66	80	0	1	2	1.14	15412.6	16215.9	3	1	2702.65
300	0	0	0	0	1	0	8	37.8	130.6	1	2	0	2	62	71	1	0	1	2.86	27657.6	27269.7	2	2	4544.95
60	0	0	0	0	0	0	4	34.94	120	1	0	0	1	65	80	1	1	2	1.24	9900.63	10128	2	1	1687.99
600	0	0	0	0	0	0	5	23.97	92.2	1	0	0	2	66	63	1	2	2	4.36	7799.13	8065.3	3	1	1344.22
300	0	0	0	0	0	0	6	22.99	83	0	0	0	2	63	46	0	0	1	4.83	97373.9	99236.8	4	2	16539.5
480	0	0	0	0	0	0	7	35.33	127.4	0	2	0	1	68	72	1	1	1	2.91	10810.2	11516.9	4	1	1919.49
480	0	0	0	0	0	1	4	16.96	68	2	0	0	2	71	63	1	1	2	0.77	7338.01	7221.43	1	1	1203.57
240	0	0	0	0	0	0	7	22.64	92.1	2	0	0	2	63	47	1	0	1	2.95	107336	119314	2	4	19885.6
120	0	0	0	0	0	0	7	21.61	79	0	0	0	2	62	24	1	0	0	2.12	80731.9	81868.6	4	4	13644.8
420	0	0	0	0	0	0	5	30.29	97.1	0	0	0	1	68	37	1	1	1	3.39	22065.5	23222.7	4	2	3870.44
240	0	0	0	0	0	0	7	36.59	107.2	2	0	0	1	70	56	0	2	1	1.04	9172.31	9064.34	0	4	1510.72
120	0	0	0	0	0	0	8	23.09	83	0	1	0	2	69	62	0	3	1	0.86	4625.71	4877.94	0	3	812.991
360	0	0	0	0	0	0	8	35.93	115	1	0	0	1	69	30	0	0	1	1.49	93436.6	94129.9	1	1	15688.3
300	0	0	0	0	0	0	8	31.04	102.2	0	0	0	2	67	33	0	1	1	5	28954.7	28818	4	1	4803.01
420	0	0	0	0	0	0	6	22.88	83.4	0	0	0	2	60	50	0	0	2	3.37	103644	103315	3	2	17219.2
720	0	0	0	0	1	0	5	43.45	138.7	1	0	0	1	60	65	1	0	2	5	52939.8	52278.5	4	2	8713.09
720	0	0	0	0	0	0	7	27.99	106.5	1	0	0	2	68	70	1	0	1	5	26505.3	27221.2	4	2	4536.86
120	0	0	0	0	0	0	5	37.89	114	2	0	0	1	60	47	0	4	1	4.24	84798.4	84192	1	4	14032
540	0	0	0	0	1	0	7	27.7	83	0	0	0	1	60	56	0	3	1	4.2	12261.1	12116.8	3	2	2019.46
960	1	0	1	1	0	0	7	27.81	105.7	0	0	0	1	60	68	1	0	1	5	52939.8	52278.5	4	1	8713.09
720	0	0	0	0	0	0	7	58.59	163	2	0	0	1	67	27	1	3	1	2.34	20831.3	20792.5	3	2	3465.41
240	0	0	0	0	1	0	8	28.47	99.5	0	0	0	1	74	73	1	1	1	4.29	9369.94	10569.4	4	2	1761.56
720	0	0	0	0	0	0	4	38.2	104.3	0	0	1	2	65	30	0	1	2	3.22	36543.9	36371.4	4	2	6061.9
300	0	1	0	1	0	0	8	29.68	97.8	1	2	0	1	67	80	0	1	2	1.46	11887.8	15069.6	4	1	2511.59
420	0	0	0	0	1	0	8	29.97	95.6	2	2	0	1	67	58	0	1	1	0.83	18328.2	18251.7	0	1	3041.95
300	0	0	0	0	0	0	8	24.97	88.3	0	0	0	2	71	27	1	1	0	2.5	28034.5	30865.3	2	0	5144.22
300	0	0	0	0	0	0	8	26.46	91.9	0	0	0	1	60	66	0	3	1	1.46	5992.01	5814.81	1	3	969.136
360	1	0	0	1	0	0	8	39.77	140.8	2	2	0	2	61	53	1	0	0	0.71	28740.1	28792.7	1	2	4798.78
180	0	0	0	0	0	0	5	28.24	99.5	0	1	0	1	68	46	1	2	1	1.16	16935.4	17241.5	2	4	2873.59
60	0	0	0	0	0	0	8	31.13	105.2	0	2	1	2	72	61	0	2	1	0.65	5164.55	5101.78	0	0	850.297
180	0	0	0	0	0	0	7	24.23	95.7	1	0	0	2	70	77	1	0	1	1.79	35245.1	36197.1	3	2	6032.85
600	0	0	0	0	0	0	5	37.17	130.7	1	2	0	2	63	51	1	0	1	2.84	94535.8	105298	2	1	17549.6
600	0	0	0	0	0	0	8	32.82	115.3	0	1	0	2	63	76	1	0	0	0.93	9498.13	9325.33	0	1	1554.22
60	0	0	0	0	0	0	8	23.08	86.2	0	2	0	2	68	63	0	1	1	0.34	10090	11321.4	0	3	1886.89
420	0	0	0	1	0	0	8	25.69	90.9	1	2	0	2	66	69	0	3	1	1.93	7277.59	7177.03	2	3	1196.17
480	0	0	0	0	0	0	6	37.69	123.7	2	2	1	1	59	48	0	0	1	0.95	28801.3	28595.3	0	1	4765.88
480	0	0	0	0	0	0	6	26.77	101.4	0	1	0	2	64	78	1	0	2	3.85	28110	28869.3	4	2	4811.54
240	0	0	0	0	1	0	7	39.76	113.9	0	2	0	1	65	62	0	2	2	5	5140.68	5279.83	3	2	879.971
480	0	0	0	0	0	1	10	31.91	125	0	2	0	2	60	76	0	0	1	4.29	42628.8	41437.7	1	0	6906.29
240	0	0	0	0	0	0	10	29.37	110.2	1	2	0	2	60	75	1	0	2	1.92	14637.3	14519.5	0	2	2419.92
240	0	0	0	0	1	1	8	27.72	103.2	2	2	0	1	68	60	1	1	2	1.05	7322.99	7913	2	3	1318.83
120	0	0	0	0	0	0	6	21.91	82.8	1	1	0	2	68	79	0	0	2	4.81	33525.3	33580.1	4	2	5596.69
420	0	0	0	0	0	0	7	28.57	108.7	1	0	0	1	70	49	1	3	2	5	15222.7	16748.2	3	4	2791.37
180	0	0	0	0	0	0	6	29.75	97.5	0	0	0	2	66	41	1	2	1	4.58	19683.9	20039.7	3	4	3339.96
30	0	0	0	0	0	0	7	33.6	91.7	0	0	0	1	62	56	0	3	1	3.11	10478.1	10500.3	0	1	1750.05
480	0	0	0	0	0	0	6	32.8	110.4	2	2	0	2	60	56	0	0	1	0.7	26707.2	26622.3	3	2	4437.06
60	1	0	0	1	0	0	4	32.09	102.9	0	0	0	1	66	79	0	2	2	0.73	10626.1	12749.5	0	0	2124.92
240	0	0	0	0	0	0	6	22.81	93	2	2	0	1	68	61	0	1	0	0.76	11011.9	10836.5	1	1	1806.09
360	0	0	0	1	1	0	8	20.63	78	1	2	0	2	68	67	0	0	1	5	52349.8	56048.8	3	3	9341.47
120	0	0	0	0	0	0	8	27.08	95.1	0	2	0	2	64	53	1	2	1	1.79	11327.8	11355.8	1	4	1892.63
180	0	0	0	0	0	0	7	30.2	99.8	1	2	0	1	62	75	0	3	2	1.45	6170.48	7235.36	0	0	1205.89
360	0	0	0	0	0	0	6	27.47	96.5	1	0	0	1	65	53	1	0	0	5	75788	79280.1	3	4	13213.3
240	0	0	0	0	0	0	8	30.16	109.4	0	0	0	2	63	53	1	0	1	5	83459.2	83611.8	2	0	13935.3
30	0	0	0	0	0	0	5	28.27	100.1	1	2	0	1	62	65	1	3	1	1.27	5134.79	5934.24	0	1	989.04
240	0	0	0	0	0	0	6	27.39	89.9	1	2	0	2	68	43	1	1	1	3.77	24206.1	24072	3	3	4012
60	0	0	0	0	0	0	8	24.36	91.1	2	2	0	2	59	76	1	0	1	0.94	11265.9	11060.9	0	1	1843.48
540	0	0	0	0	0	0	3	44.93	119.4	1	2	0	2	67	48	0	1	1	0.68	26877.4	26765.1	2	0	4460.85
180	0	0	0	0	0	0	4	33.65	103.9	2	0	0	1	68	32	1	1	0	2.84	11032.7	12597.6	2	2	2099.61
720	0	0	0	0	1	0	8	32.35	121.8	1	0	1	1	69	80	1	0	2	1.67	26630	26922.9	3	2	4487.15
600	0	0	0	0	0	0	7	21.94	84.9	0	0	0	1	66	61	1	2	1	5	8842.52	9424.2	4	3	1570.7
360	0	0	0	0	0	0	4	26.47	93.6	1	0	0	2	66	63	1	2	2	5	7799.13	8410.12	4	4	1401.69
720	0	0	0	0	0	0	8	21.33	92.3	0	2	0	2	69	66	0	3	1	0.88	5992.01	5814.81	0	0	969.136
240	0	0	0	0	0	0	4	28.73	102.4	2	0	1	2	59	30	1	0	1	0.4	22515	23648.7	1	1	3941.45
360	0	0	0	0	0	0	6	25.06	102.5	2	0	0	1	71	65	1	1	2	0.97	8283.87	8022.03	3	4	1337.01
420	0	0	0	0	0	0	8	37	121.2	0	0	0	1	66	75	0	2	1	0.73	10626.1	11181.9	0	0	1863.65
120	0	0	0	0	0	0	5	27.38	105	2	1	1	2	62	56	1	0	1	3.69	86921.8	88761	2	2	14793.5
120	0	0	0	0	0	0	7	26.91	91.8	0	2	0	1	70	57	1	2	1	2.69	7524.41	9016.93	1	3	1502.82
60	0	0	0	0	0	0	10	41.02	109	0	0	0	1	72	69	0	1	2	1.31	12648.6	12425.4	2	0	2070.9
180	0	0	0	0	0	0	6	27.13	103.7	0	0	0	1	73	64	1	2	2	0.7	5524.58	6116.65	0	4	1019.44
30	0	0	0	0	0	0	4	36.8	116	2	0	0	1	67	29	0	0	1	5	81665.5	83074.3	2	1	13845.7
360	0	0	0	0	0	0	6	22.48	88.9	1	1	0	1	68	60	1	1	1	5	6933.44	6742.8	2	2	1123.8
840	0	0	0	0	0	0	7	25.78	102.2	0	0	0	2	69	40	1	0	0	5	75464.1	76683	4	4	12780.5
240	0	0	0	0	0	0	7	23.82	85.8	0	0	0	1	72	75	0	3	2	1.27	8769.32	9341.17	4	0	1556.86
120	1	0	1	0	0	0	8	39.95	136.1	1	2	0	1	63	62	1	0	1	5	49331	48263.9	3	1	8043.98
480	0	0	0	0	0	0	4	25.85	89.8	0	0	0	1	72	61	1	1	1	5	7963.93	8067.29	4	2	1344.55
240	0	0	0	0	0	0	5	33.64	109.8	0	0	0	1	65	50	1	1	1	3.87	49253.1	48980.2	4	2	8163.36
360	0	0	0	0	0	0	8	26.01	94.7	0	0	0	2	66	45	1	1	1	5	31248.7	31075.5	4	2	5179.25
240	0	0	0	0	0	0	10	20.45	80.1	0	0	0	1	69	80	0	0	2	1.13	29370.2	35790.1	2	1	5965.02
180	0	0	0	0	0	0	6	53.78	166.4	2	2	0	1	59	56	1	0	1	2.48	23725.9	23769.2	2	2	3961.54
120	0	0	0	0	0	0	5	45.7	146.4	2	0	0	1	74	36	1	2	1	1.36	26052.9	27188.2	1	4	4531.36
240	0	0	0	0	0	0	6	30.91	106.4	1	0	0	1	63	45	1	0	1	4.12	90414.5	98779.2	3	1	16463.2
300	0	0	0	0	0	0	8	20.54	87.9	2	0	0	2	61	50	1	3	2	3.13	14772.3	14808.9	2	4	2468.14
180	0	0	0	0	0	0	6	28.4	98	0	0	0	1	70	42	1	2	1	3.63	15222.7	15697.5	4	2	2616.25
180	0	0	0	0	0	0	6	26.97	88.5	0	0	0	1	61	61	1	0	1	2.19	46864.7	45850.9	2	2	7641.82
480	0	0	0	0	0	0	6	31.48	109.3	2	0	0	2	71	24	0	1	0	0.48	30553.5	33347.6	1	4	5557.93
30	0	0	0	0	0	0	5	23.42	81.9	0	0	0	2	60	40	0	0	1	1.25	26629.3	26438.8	1	0	4406.47
840	0	0	0	0	0	0	9	25.09	99.1	2	0	0	1	68	60	1	0	2	5	55320	56615.2	4	2	9435.87
180	0	0	0	0	0	0	4	31.42	110.2	0	0	0	1	66	40	1	2	1	2.49	22317.3	22720.7	4	3	3786.78
180	1	0	0	0	0	0	7	40.7	125.5	1	2	0	2	70	73	1	0	1	5	28153.1	29102.4	1	2	4850.41
240	0	0	0	0	0	0	5	44.45	127	0	2	0	2	60	46	0	0	1	0.51	29671	29458.8	1	1	4909.8
180	0	0	0	0	0	0	3	39.32	126.6	0	0	1	1	68	31	1	1	0	2.94	22065.5	25195.3	3	2	4199.22
420	0	0	0	0	0	0	7	26.03	86.3	0	0	0	1	63	44	0	0	1	3.87	82023.2	85297.9	4	2	14216.3
240	0	0	0	0	0	0	7	37.84	115	1	0	0	1	60	61	0	0	1	5	59356.4	60045.8	4	2	10007.6
300	0	0	0	0	0	1	8	20.92	87	0	0	0	2	63	67	0	0	2	3.85	59522.8	61219.8	3	0	10203.3
180	0	0	0	0	0	0	7	29.66	100.4	1	2	0	1	59	43	1	0	1	1.01	21907.1	21902.9	2	0	3650.49
60	0	0	0	0	0	0	6	27.37	88.4	0	0	0	1	66	57	0	2	2	0.68	15324.1	15828.1	0	0	2638.01
420	0	0	0	0	0	0	8	21.57	75.7	2	0	0	2	63	28	1	0	0	0	41423.5	41211.5	2	4	6868.59
540	0	0	0	0	0	0	7	26.3	98.2	1	0	0	1	63	52	1	0	1	1.16	21955.5	24035.2	4	2	4005.86
180	0	0	0	0	0	0	7	25.05	92.7	0	0	0	2	59	77	1	0	1	1.14	35746	35681.8	3	0	5946.96
480	0	0	0	0	0	0	6	31.14	106.6	1	0	0	2	63	56	1	0	1	5	83459.2	83611.8	4	2	13935.3
180	0	0	0	0	0	0	8	24.76	101.4	1	0	0	1	66	80	1	0	1	2.78	30714.4	31997	4	2	5332.84
120	0	0	0	0	0	0	8	21.09	82.9	2	0	0	2	63	28	0	0	1	1.6	98671.8	102154	3	4	17025.6
180	0	0	0	0	0	0	6	21.68	88.8	1	0	0	1	66	27	1	2	1	0.73	34634	36982.5	2	4	6163.75
180	0	0	0	0	0	0	4	16.97	68.5	2	0	0	2	69	72	1	1	2	1.3	8434.92	8628.6	1	4	1438.1
180	0	0	0	0	0	0	8	33.78	116.7	0	0	0	2	71	56	1	2	1	5	12775.9	14056.2	4	2	2342.7
60	0	0	0	0	0	0	8	28.92	97.5	0	0	0	1	60	49	0	3	1	4.48	14746.9	14573.3	0	3	2428.88
960	0	0	0	0	0	0	7	63.95	120	2	2	1	1	59	58	0	1	2	0.44	22428.7	22837.2	3	3	3806.2
20	0	0	0	0	0	0	5	38.04	123.3	0	0	0	1	59	38	1	1	0	0.71	23355	26667.8	2	3	4444.63
120	0	0	1	0	0	1	6	26.06	98	0	0	0	1	71	68	0	0	2	0.59	29951	34184.7	1	2	5697.45
120	0	0	0	0	0	0	6	41.54	116.8	0	0	0	2	67	24	1	1	0	4.29	28903.1	31761.3	1	2	5293.55
240	0	0	0	0	0	0	7	27.27	106.2	0	0	0	2	69	55	1	0	0	2.64	66464.9	67674.9	4	3	11279.2
180	0	0	0	0	0	0	5	27.95	106.4	0	0	0	1	72	68	1	3	1	1.9	12040.8	12992.4	0	0	2165.4
60	0	0	0	0	0	0	10	30.7	98	2	0	0	1	73	48	0	1	2	0.51	25443.3	27807.4	1	2	4634.57
240	0	0	0	0	0	0	7	24.89	92.4	1	2	0	2	64	77	0	0	2	2.88	33663.7	33718.7	3	2	5619.79
120	0	0	0	0	0	0	7	20.74	78.4	2	0	0	1	60	27	1	0	1	0.43	62660.7	62340.1	2	2	10390
60	0	0	0	0	0	0	5	38.69	125.6	1	1	0	1	71	38	1	2	1	1.47	36551.6	38215.7	4	4	6369.28
420	0	0	0	0	1	0	5	27.44	95.2	0	0	0	2	66	80	0	0	1	2.14	38578.5	44589.8	4	0	7431.64
240	0	0	0	0	0	0	11	29.34	107	2	0	0	2	60	51	1	4	1	1.42	24442.3	24487	3	0	4081.17
240	0	0	0	0	1	0	8	23.32	92.4	1	0	0	1	61	80	0	0	2	5	27520.3	30054.4	4	2	5009.06
120	0	0	0	0	0	1	6	29.63	101.1	1	1	0	2	60	75	0	0	2	1.56	41869.3	40699.4	0	1	6783.23
360	0	0	0	0	0	0	7	37.84	101.5	1	0	0	2	64	58	0	2	2	1.62	11904.7	12079	1	3	2013.17
180	0	0	0	0	0	0	5	25.75	92.9	0	1	0	1	70	55	1	1	2	5	15735.4	15498.5	3	2	2583.09
360	0	0	0	0	0	0	8	22.93	82.7	1	0	0	2	63	67	0	0	1	2.86	59522.8	61219.8	4	2	10203.3
360	1	0	1	1	0	0	8	34.51	113.2	0	2	0	1	60	74	1	2	1	1.66	7661.38	7686.46	0	0	1281.08
360	0	0	0	0	0	0	4	39.51	125.5	1	2	0	2	70	40	1	2	1	4.25	23121.2	23842.4	3	3	3973.74
240	0	0	1	0	0	0	4	52.22	127.8	1	2	0	1	65	49	0	1	2	0.93	24764.4	26846.4	3	2	4474.41
600	1	0	0	0	0	0	9	29.68	110	1	0	0	2	62	80	1	0	2	2.4	24335.1	24602.8	3	3	4100.46
360	0	0	0	0	1	0	8	21.02	81.6	0	0	0	2	69	72	0	1	1	5	9796.4	12179.3	4	2	2029.89
180	0	0	0	0	0	0	8	31.29	116.4	1	1	0	2	69	63	0	0	2	5	45821.9	57971.6	4	3	9661.94
180	0	0	0	0	0	0	5	25.76	89.1	2	0	0	1	61	38	1	0	1	0.87	23077.5	23260.8	1	1	3876.8
120	0	0	0	0	1	0	6	28.57	109.4	0	2	0	1	63	72	1	0	2	4.38	28004.1	27611.4	2	1	4601.9
120	0	0	0	0	0	0	8	23.56	85.5	0	0	0	2	67	59	0	0	1	3.41	107144	110639	2	1	18439.9
300	0	0	0	0	0	0	8	37.68	106.5	0	0	0	2	64	57	0	1	2	0.57	21711.9	23112.7	1	2	3852.11
60	1	1	1	1	0	0	6	28.9	108.2	2	0	1	1	66	62	1	2	1	2.15	8372.14	8668.61	2	4	1444.77
120	1	0	0	0	1	0	8	25.46	94.5	1	0	0	1	60	79	0	0	1	1.17	22147.6	21729.9	3	2	3621.64
240	0	0	0	0	0	1	4	16.87	71	2	0	0	1	64	71	0	1	2	2.6	11413.5	11861.5	1	3	1976.92
180	0	0	0	0	0	0	6	21.26	74	1	0	0	2	66	60	1	4	1	5	64298	65803.5	4	2	10967.2
540	0	0	0	0	0	0	7	36.74	132.2	1	0	0	2	68	74	1	0	1	2.5	27994.5	28750.6	3	2	4791.76
120	0	0	0	0	0	0	7	20.09	83.2	0	0	0	2	59	80	0	0	1	5	40608.7	45701.7	2	0	7616.95
660	0	0	0	0	1	0	7	25.72	89.3	0	0	0	1	63	48	1	0	1	5	90414.5	98779.2	4	2	16463.2
120	0	0	0	0	0	0	5	32.97	113.5	1	0	0	2	67	61	1	1	2	3.46	7750.96	7618.35	4	2	1269.73
480	0	0	0	0	0	0	4	17.47	76	2	2	0	1	59	70	1	1	0	1.46	11283.6	11358.3	0	4	1893.05
120	0	0	0	0	1	0	4	38.67	96.5	0	0	0	1	59	73	0	1	1	0.98	13104.9	13027.6	0	1	2171.26
90	0	0	0	0	1	0	6	37.97	116	2	0	1	1	59	36	0	0	2	0.63	69217.9	69245.8	3	3	11541
300	1	1	1	0	0	0	8	38.83	107.9	0	2	0	2	60	67	0	0	2	3.92	53385.5	60518.2	3	1	10086.4
180	0	0	0	0	1	0	6	26.15	83.2	1	0	0	2	60	58	0	4	0	4.81	131088	130672	4	2	21778.6
120	0	0	0	0	0	0	7	31.48	93	2	0	0	2	64	31	0	1	1	0.36	24901.2	25328.2	1	2	4221.36
480	0	0	0	0	0	0	8	35.19	108.8	0	0	0	1	62	70	0	1	1	1.46	10426.8	10680.6	4	0	1780.1
300	0	0	0	0	0	1	3	27.57	110.9	0	0	0	2	60	71	0	0	2	1.32	41869.3	47800.7	4	0	7966.79
360	0	0	0	0	0	1	6	22.71	87.1	0	1	1	2	60	79	0	0	2	1.67	32834.4	31917	1	0	5319.49
240	0	0	0	0	0	0	7	30.65	101.3	2	0	0	2	59	26	1	0	0	0.86	45385.2	49549.2	0	4	8258.2
300	1	0	0	1	1	0	8	31.54	108.8	2	2	1	2	62	67	0	0	1	1	21709.9	22959.7	1	1	3826.62
240	0	0	0	0	1	1	8	25.34	89.6	1	0	0	1	67	75	0	0	1	2.56	33715.3	34506.2	1	1	5751.03
360	0	0	0	0	0	0	6	33.03	115.5	1	2	0	2	70	56	1	2	1	5	9300.99	10233.1	3	2	1705.51
480	1	1	0	1	0	0	8	27.5	103.6	1	2	0	2	62	80	1	0	1	1.7	10676.1	10987.3	0	4	1831.22
180	0	0	0	0	0	0	6	40.03	131.3	0	2	0	1	60	52	0	0	1	5	73901.1	73666.4	4	1	12277.7
480	0	0	0	0	0	0	7	32.22	111.1	0	0	0	1	65	62	0	0	1	5	53784.2	60711.6	2	2	10118.6
360	0	0	0	0	0	0	4	35.11	131.4	1	2	0	2	66	63	1	2	1	5	3692.13	3981.37	3	1	663.562
240	1	0	0	0	0	0	8	26.31	99.4	0	0	0	1	67	71	1	0	1	1.75	31923.6	32369.8	2	1	5394.97
300	0	0	0	0	0	0	7	39.31	123.2	0	1	0	2	60	59	1	0	1	5	103466	103655	4	2	17275.9
720	0	0	0	0	0	0	5	35.88	128.1	2	2	0	2	64	70	1	0	1	0.97	13817.8	13693.1	3	1	2282.19
240	0	0	0	0	0	0	7	21.97	80	0	2	0	1	72	69	0	3	1	2.05	10138.9	9998.84	2	3	1666.47
660	0	0	0	0	0	0	4	23.77	80.4	0	0	0	2	72	42	0	1	1	2.98	25849.6	25741.6	2	0	4290.27
600	0	0	0	0	0	0	6	33.59	125.5	1	0	1	2	63	35	1	0	1	0.69	23077.5	23260.8	2	4	3876.8
300	0	0	0	0	0	0	7	50.18	128.2	0	2	1	1	68	50	0	3	1	0	12874	12722.4	0	0	2120.41
240	0	0	0	0	0	0	6	20.53	79.4	0	0	0	1	68	37	0	1	1	3.39	27356	27226.8	3	2	4537.81
300	0	0	0	0	1	0	9	38.94	135.5	1	0	0	1	60	79	1	0	1	1.31	9471.57	10921.8	1	3	1820.3
240	0	0	0	0	0	0	5	25.75	92.3	0	2	0	2	60	80	0	0	1	1.61	36166	39904.3	0	1	6650.71
360	0	0	0	0	0	0	8	27.05	98.8	1	2	0	1	74	72	1	1	1	3.41	8871.5	10007.1	4	2	1667.86
240	0	0	0	0	0	0	8	28.98	113.6	1	1	0	2	59	75	1	0	1	1.14	11265.9	11060.9	0	1	1843.48
120	0	0	0	1	0	0	6	23.3	80.1	0	0	1	1	72	29	1	1	1	2.35	25188.9	25268.6	1	4	4211.44
240	0	0	0	0	0	0	7	32.06	98.9	0	2	0	1	68	72	0	1	1	2.04	12555.1	12667.9	3	1	2111.31
180	0	0	0	0	0	0	5	20.36	74	1	2	0	2	69	79	0	0	2	1.12	22147.6	25285.1	2	1	4214.19
180	0	0	0	0	1	0	7	23	88.7	2	0	0	1	67	74	0	0	2	4.9	33715.3	32773.3	4	3	5462.21
720	0	0	0	0	0	0	8	24.32	97.1	1	0	0	1	60	80	0	0	1	2.92	31087.8	34619.5	0	1	5769.91
660	0	0	0	0	0	0	7	27.46	97.7	0	0	0	1	64	33	1	4	1	5	64391.8	64903.2	4	0	10817.2
360	0	0	0	0	0	0	7	32.85	115.9	0	0	0	2	66	45	1	0	1	5	57669.4	60205.1	1	4	10034.2
60	0	0	0	0	0	0	6	23.43	90.5	2	0	1	2	63	52	0	0	1	4.75	104007	110254	1	0	18375.6
240	0	0	0	0	0	0	9	32.4	105	0	2	0	2	65	61	0	1	1	5	16672.2	16378.1	2	0	2729.68
480	0	0	0	0	0	0	7	25.25	87.5	0	0	0	2	59	38	0	0	1	3.57	83118.6	83152.1	3	1	13858.7
360	0	0	0	0	1	0	7	25.51	98	0	0	0	1	70	72	0	0	1	3.65	27789.5	27834.9	4	0	4639.16
480	0	0	0	0	0	0	3	24.53	90.1	2	0	1	2	59	48	0	0	2	0.77	33610.3	33369.9	3	4	5561.66
540	0	0	0	0	0	0	8	36.71	117.7	0	0	0	2	64	80	0	0	2	2.07	29078.1	35434.2	2	0	5905.7
300	0	0	0	0	1	0	8	28.81	88.4	1	0	1	2	60	60	0	0	1	5	88922.8	90796	3	2	15132.7
180	0	0	0	0	1	0	4	27.61	109.3	1	2	0	1	74	75	1	1	2	5	9369.94	9431.97	4	1	1571.99
480	0	0	0	0	0	0	7	17.02	63	0	0	0	2	59	80	0	0	0	1.15	32609.7	35612.5	0	0	5935.41
120	0	0	0	0	0	0	8	21.54	77	1	0	0	2	67	46	0	0	2	3.63	30961.6	31844	3	2	5307.34
600	0	0	0	0	0	0	6	37.52	118.8	0	0	0	2	60	49	0	0	1	3.41	38209.2	37936	3	4	6322.66
480	0	0	0	0	0	0	7	34.87	120	1	0	0	1	70	25	1	2	1	3.65	20523.2	22482.3	2	2	3747.05
60	0	0	0	0	0	0	8	30.01	100.6	0	0	0	1	59	38	1	2	1	1.18	25893.9	26966.5	3	4	4494.42
480	0	0	0	0	0	0	4	37.97	119.6	0	2	0	1	68	60	0	1	2	4.9	11318.9	12700.2	1	0	2116.7
120	0	0	0	1	0	0	5	37.55	124.5	2	0	0	1	62	57	1	1	1	2.9	17975.5	18352.9	1	2	3058.81
240	0	0	0	0	1	0	6	22.37	83.3	1	0	0	2	67	77	1	0	1	1.89	33239.3	37877.4	0	1	6312.91
120	0	0	0	0	0	0	6	21.79	88.6	2	2	0	2	59	68	1	0	2	0.87	20889.1	21517.8	1	1	3586.3
300	0	0	0	0	0	0	5	31.29	105.9	1	0	0	1	62	38	1	3	0	1.36	23923.9	24316.4	3	3	4052.73
480	1	1	1	1	1	1	4	31.14	107.5	0	2	0	2	61	73	0	0	1	1.79	51116.5	50979.5	2	0	8496.59
360	1	0	0	0	1	0	5	28.73	113	1	2	0	1	67	78	1	0	1	2.56	28153.1	35246.9	2	1	5874.49
60	0	0	0	0	0	0	6	25	93.7	0	0	0	2	70	79	0	2	2	1.81	8807.33	10142.4	0	0	1690.39
540	0	0	0	0	1	0	6	21.55	87.5	1	0	0	2	66	53	0	0	2	4.29	117657	122367	3	3	20394.5
300	0	0	0	0	1	0	6	29.09	97.7	0	0	0	1	70	75	0	3	2	2.74	5958.31	6720.8	2	2	1120.13
480	0	0	0	0	0	0	8	34.36	117.5	1	2	0	1	60	59	1	2	1	5	11666.9	11695.7	3	1	1949.29
480	0	0	0	0	0	0	8	31.93	106.6	2	1	0	2	67	37	0	1	0	0.01	28954.7	28818	1	4	4803.01
240	1	0	0	0	0	0	6	41.16	120.2	1	0	0	1	74	58	0	1	2	3.23	19905.9	20258.3	3	2	3376.38
360	1	0	0	1	0	0	9	23.03	84.8	2	2	0	2	61	49	1	0	2	0.65	36767.1	37469.4	1	0	6244.9
90	0	0	0	0	0	0	7	26.85	94	2	0	0	2	64	35	1	2	1	0.46	27181	28371.9	1	4	4728.65
240	1	0	0	0	0	0	7	25.31	95.6	0	0	0	1	61	80	1	0	1	1.49	19745.1	20616.4	2	0	3436.07
240	0	0	0	0	0	0	7	24.1	98.2	1	0	0	2	59	58	1	0	1	5	81663.2	89777.9	4	2	14963
180	0	0	0	0	0	0	9	25.43	93.5	0	2	0	1	74	62	0	1	1	1.73	9544.76	10068.1	2	1	1678.01
540	0	0	0	0	0	0	8	23.59	84.1	1	0	0	1	69	79	0	0	2	1.47	42969.4	46529.4	1	0	7754.91
180	1	0	0	1	0	0	7	32.77	100	0	0	0	1	69	56	0	4	1	5	119055	125825	3	1	20970.8
120	1	0	1	1	0	0	9	31.06	106.7	1	1	0	2	68	50	1	2	2	1.41	9863.77	10335	0	2	1722.5
180	0	0	1	0	0	0	8	34.67	124	0	2	0	2	62	46	1	0	0	1.15	27331.3	27326.1	1	1	4554.35
720	0	0	0	0	0	0	4	42.36	120	0	0	1	1	68	45	0	1	2	4.96	28558.8	28439.5	4	0	4739.92
600	0	0	0	0	0	0	8	29.56	90.4	1	0	0	2	71	58	0	1	1	1.57	24487.4	26762.8	1	3	4460.46
240	0	0	0	0	0	0	8	26.97	103.5	1	2	0	1	61	79	1	0	1	1.43	9507.57	9334.6	0	0	1555.77
240	0	0	0	0	0	0	6	24.91	86.9	0	2	0	2	72	67	0	2	1	3.57	6681.8	7046.15	1	2	1174.36
180	0	0	0	0	0	0	7	29.15	107	1	1	0	1	60	70	1	0	1	4.67	30052.8	29506	3	2	4917.67
840	0	0	0	0	0	0	6	33.49	106.9	0	1	0	2	69	38	1	4	1	5	55681.9	57041.5	4	2	9506.92
600	1	0	0	0	0	1	9	26.36	93.5	0	2	0	1	61	75	1	0	1	2.19	26604	26120	3	1	4353.34
120	0	0	0	0	0	0	6	33.89	103.2	0	0	0	2	67	33	0	1	1	3.11	23722.1	23610.1	4	1	3935.02
300	0	0	0	0	0	0	8	25.51	85	0	0	0	2	67	37	0	1	1	2.83	28954.7	28818	2	0	4803.01
300	0	0	0	0	0	0	5	21.78	84	0	0	0	1	62	80	1	4	1	0.61	10067.3	10178.1	3	0	1696.34
480	0	0	0	0	0	0	8	27.18	100.2	1	0	0	1	67	73	0	0	1	1.94	33715.3	33847.2	2	0	5641.2
120	0	0	0	0	0	0	9	32.72	107.8	0	0	0	1	65	49	1	4	1	1.08	23566.1	24489.1	4	1	4081.52
420	1	0	0	1	0	0	5	30.14	116.5	1	0	0	2	60	80	1	0	1	5	30001.9	30331.9	2	1	5055.32
480	0	0	0	0	0	0	10	26.31	94.2	0	0	0	1	63	21	1	0	0	5	82965.8	90194.7	3	4	15032.5
480	0	0	0	0	0	0	6	36.26	120	0	2	1	1	61	52	1	0	1	0.5	24758.8	24804.1	2	1	4134.01
360	0	0	0	0	0	0	7	23.72	91.3	1	0	0	2	61	64	0	0	2	0.41	28422.2	28752.3	3	1	4792.06
120	0	0	0	0	0	0	5	42.52	125.2	0	2	0	2	61	62	0	3	1	2.86	7294.6	7294.26	3	1	1215.71
360	0	1	0	0	0	0	7	56.25	159.1	0	2	0	1	74	61	1	1	0	3.98	5689.98	7026.36	3	2	1171.06
480	0	0	0	0	0	0	4	32.91	109.4	0	0	0	2	71	49	1	3	1	1.64	20643.6	22712.4	1	2	3785.4
180	0	0	0	0	0	0	7	34.12	117.9	1	0	0	1	59	36	1	0	2	4.66	72092.4	72664.9	2	2	12110.8
240	0	0	0	0	0	0	7	21.29	87.2	2	0	0	2	66	55	1	0	1	5	101585	106265	3	4	17710.9
480	0	0	0	0	0	0	7	49.82	118.5	0	0	0	1	72	38	0	1	0	1.27	25233.8	25114.7	3	0	4185.79
600	0	0	0	0	0	0	5	30.82	101.6	0	0	0	2	62	57	0	0	0	3.93	115775	115407	4	3	19234.6
120	1	1	0	1	1	0	6	23.83	94.5	2	2	0	1	65	61	1	1	2	2.35	6350.04	6508.25	3	3	1084.71
60	0	0	0	0	0	0	7	26.64	96.4	2	0	0	2	69	34	1	2	1	1.28	22601	23630	0	2	3938.33
60	0	0	0	0	1	0	7	33.06	124	1	2	0	1	68	69	1	1	2	1.43	7322.99	7218.81	0	1	1203.13
600	0	0	0	0	0	0	8	16.77	62.5	0	2	0	2	60	80	0	0	1	1.5	36822	41005.2	1	0	6834.19
240	0	0	0	0	1	0	8	39.41	130.4	2	2	0	1	67	75	1	0	1	0.53	8872.86	8977.35	2	1	1496.22
600	0	0	0	0	0	0	7	37.2	132.1	0	0	0	1	63	47	0	0	1	5	82023.2	85297.9	4	3	14216.3
480	0	0	0	0	1	0	6	31.71	104.2	0	0	0	2	65	59	0	1	1	5	34191.5	37066.1	4	3	6177.68
120	0	0	0	0	0	0	4	41.43	134	1	2	0	2	60	59	0	0	1	5	137681	137244	2	1	22874
600	0	0	0	0	0	0	5	60.53	172	0	2	0	1	68	33	1	3	0	3.79	29394.1	31961.8	3	0	5326.97
180	0	0	0	0	0	0	6	38.39	129.6	1	0	1	2	62	59	1	0	2	0.67	23965.3	24009.1	2	2	4001.51
600	0	0	0	0	0	0	6	38.93	120.7	1	0	0	2	70	48	0	2	2	4.62	22403.1	24298	3	4	4049.67
240	0	0	0	0	0	0	5	28.7	108.2	0	1	0	1	59	80	1	0	1	4.02	23034.1	23287.4	2	0	3881.24
240	0	0	0	0	0	0	7	22.7	86.9	0	0	0	1	61	64	0	0	1	1.02	21236.8	21842.3	2	0	3640.38
240	0	0	0	0	1	0	6	26.52	99.4	0	2	1	1	67	55	1	0	2	1.18	22515.4	24752.7	1	2	4125.45
360	0	0	0	0	0	0	7	24.74	92.8	2	0	0	2	71	54	1	0	2	1.44	24855.9	25308.4	1	3	4218.07
240	0	0	0	0	1	0	6	28.29	104	2	1	0	1	61	52	1	0	0	4.04	79933.7	80079.9	3	2	13346.6
660	0	0	0	0	0	0	8	27.28	97.8	0	2	0	1	68	54	0	1	1	1.99	20231.1	20146.6	4	0	3357.77
120	0	0	0	0	0	0	5	22.38	93.2	1	0	0	1	66	63	1	2	1	1.26	8372.14	8683.24	0	1	1447.21
480	0	0	0	0	0	0	5	44.81	131.4	2	2	0	2	74	26	0	0	0	3.96	76491.2	80806.2	3	4	13467.7
180	0	0	1	1	1	0	6	31.23	111.8	1	2	0	2	60	75	1	0	1	1.79	46627.4	45779.1	2	2	7629.85
240	0	0	0	0	0	0	8	54.31	150.6	0	0	0	1	67	35	1	0	1	1.65	65548.5	68849.2	2	2	11474.9
360	0	0	0	0	0	1	8	21.63	92.2	0	2	0	1	67	56	1	0	0	1.18	81663.2	89777.9	0	1	14963
720	0	0	0	0	1	0	8	28.56	104.6	1	0	0	2	64	70	1	0	0	2.22	28110	31304.7	1	3	5217.45
120	0	0	0	0	0	0	7	38.46	123.6	1	2	0	2	69	50	1	3	1	5	9419.04	9712.84	1	2	1618.81
120	0	0	0	0	0	1	6	22.78	82.1	0	1	0	1	72	78	1	1	2	1.77	9878.35	10401.6	4	1	1733.59
480	0	0	0	0	1	0	7	21.29	88.7	1	0	0	1	61	68	1	0	1	1.1	46864.7	45850.9	1	1	7641.82
180	0	0	0	0	0	0	8	47.34	127.2	0	2	1	2	64	51	0	0	2	1.82	40128.7	40001.3	2	1	6666.88
120	0	0	0	0	0	0	8	33.93	109.3	0	0	0	1	68	68	0	1	1	3.07	11630.6	11761.2	4	1	1960.21
180	0	0	0	0	0	0	7	39.85	127	0	0	0	2	60	44	0	3	0	3.13	17338.6	17134.5	4	3	2855.75
240	0	0	0	0	0	0	7	28.82	103.8	2	0	1	1	67	61	0	0	1	2.19	55604.4	58093.4	2	1	9682.24
480	0	0	0	0	0	0	7	33.5	104.1	0	0	0	2	63	31	1	0	1	2.42	60513	67813	1	4	11302.2
660	0	0	0	0	0	1	8	31.91	122	2	2	1	1	64	72	1	0	1	2.59	33102	32499.8	0	2	5416.64
240	0	0	0	0	0	0	10	18.53	83	2	0	0	2	59	70	0	0	1	2.86	23231.8	23322.7	2	3	3887.12
120	0	0	0	0	0	0	5	27.93	104.6	0	0	0	1	59	64	1	1	1	5	7237.07	7008.32	2	0	1168.05
180	0	0	0	0	1	0	6	28.34	98.3	0	1	0	1	74	74	1	1	1	2.36	9369.94	9431.97	3	1	1571.99
120	0	0	0	0	0	0	8	25.65	98	1	1	0	1	60	69	1	0	1	5	52939.8	52278.5	4	2	8713.09
540	0	0	0	0	0	0	6	37.85	126.6	1	0	0	2	59	37	1	0	1	4.25	86806.2	91177.3	4	1	15196.2
60	0	0	0	0	0	0	8	30.09	97.4	0	0	0	1	69	28	1	2	1	1.03	25345.4	30241.5	1	1	5040.25
300	0	0	0	0	0	0	8	30.49	103	1	0	0	1	64	40	1	0	1	5	87268.5	95342.1	3	2	15890.4
600	0	0	0	0	0	0	6	28.56	95.2	1	0	0	2	71	49	0	1	2	2.5	29319.4	32043.7	4	2	5340.62
30	0	0	0	0	0	0	7	27.75	95.5	0	0	0	1	65	42	0	2	1	0.83	14229.2	14061.7	3	0	2343.62
120	0	0	0	0	0	0	8	26.65	92.4	2	0	0	1	68	25	1	1	0	1.11	27307.2	27658.2	1	3	4609.7
10	0	0	0	1	0	0	4	22.95	82.8	0	0	0	1	68	60	0	1	1	3.21	11630.6	11426.1	1	1	1904.35
120	0	0	0	0	0	0	7	31.12	99	0	0	0	1	61	66	0	0	1	2.42	24081	24360.7	1	2	4060.12
240	0	0	0	0	0	0	7	22.09	79.5	0	2	0	1	62	66	1	4	1	2.35	15165.3	15520.3	4	2	2586.72
420	0	0	0	0	1	0	7	27.27	98	1	0	0	1	61	80	1	0	1	2.67	19745.1	19962.3	4	3	3327.05
300	0	0	0	0	0	0	8	28	96.4	2	0	0	1	63	31	1	1	0	2.91	20009.8	21364.9	2	3	3560.82
120	0	0	0	0	0	0	9	28.44	106.3	0	0	0	2	63	68	0	0	2	2.02	59522.8	60214.2	1	3	10035.7
480	0	0	0	0	0	0	8	27.87	89.5	0	2	0	1	67	55	1	1	0	0.18	17240.1	18633.9	4	2	3105.65
360	0	0	0	0	0	0	8	33.92	122.2	1	0	0	2	68	78	1	0	1	5	28927.6	29265.5	4	2	4877.58
120	0	0	0	0	0	0	5	32.16	101.7	0	0	0	1	70	50	0	2	1	4.6	9900.81	9784.26	1	3	1630.71
60	0	0	0	0	0	0	7	21.42	77.3	2	0	0	1	71	50	0	2	2	0.89	14830.9	14656.3	1	0	2442.72
120	0	0	0	0	0	0	6	24.42	87.1	0	0	0	1	65	64	0	1	1	2.56	10085.3	10879.1	2	4	1813.19
60	1	0	0	0	0	0	4	28.97	98.5	2	0	1	2	64	63	0	1	1	0.89	10131.7	9970.34	1	1	1661.72
540	0	0	0	0	0	0	6	28.07	96.7	0	0	0	2	61	60	0	0	1	5	72259.7	76464.5	3	2	12744.1
60	0	0	0	0	0	0	8	28.22	96.2	0	2	0	1	59	80	0	1	2	1.69	13104.9	13027.6	0	0	2171.26
120	0	0	0	0	0	0	8	29.26	101.9	0	0	0	2	59	63	1	0	0	1.15	19360.6	18941.8	2	1	3156.97
180	0	0	0	0	0	0	10	27.71	94.5	0	0	0	2	70	49	0	1	1	2.36	53362.2	53996.8	2	2	8999.47
60	0	0	0	0	0	0	10	28.37	93	0	0	0	1	69	37	1	3	1	2.49	32382.1	34736.6	2	1	5789.44
480	0	0	0	0	0	0	7	46.27	122	1	0	0	2	66	63	0	2	1	5	7277.59	7177.03	2	3	1196.17
480	0	0	0	0	0	0	7	26.29	101.3	1	1	0	2	61	80	0	0	2	3.61	37845.9	42588.3	3	2	7098.04
420	0	0	0	0	0	0	5	33.13	113.2	1	2	0	2	59	39	1	0	1	1.98	73397.1	77093	4	1	12848.8
240	1	1	1	1	0	0	8	28.6	101.4	2	2	0	1	61	63	1	0	1	1.24	16338.9	20384.3	3	1	3397.38
180	0	1	0	0	1	0	8	32.18	118.7	1	2	0	1	67	74	1	0	1	2.78	28153.1	28102.6	4	1	4683.76
120	0	0	0	0	0	0	6	23.87	87.6	0	2	0	2	72	54	0	2	1	5	13738.4	13576.6	3	3	2262.77
480	0	0	0	0	0	0	6	29.23	90.4	2	0	0	1	61	47	0	1	0	1.08	28425.7	28307	3	4	4717.83
30	0	0	0	0	0	0	6	34.75	119.4	0	0	0	1	67	61	0	0	2	1.18	22473.4	23428.4	1	3	3904.73
180	0	0	0	0	0	0	8	29.47	104.7	0	0	0	2	61	69	0	0	1	3.57	72259.7	73409.4	1	0	12234.9
240	0	0	0	0	0	0	7	35.67	104.5	1	0	0	2	59	72	0	0	2	0.81	23231.8	22582.7	0	0	3763.79
300	0	0	0	0	0	0	6	29.3	102	1	0	0	1	62	38	1	3	1	1.16	23923.9	24316.4	1	4	4052.73
360	0	0	0	0	0	0	6	31.64	106.5	2	0	1	1	63	51	0	1	2	1.43	21630.1	22368.1	2	1	3728.01
120	0	1	0	1	1	0	10	26.23	100.2	0	0	0	2	60	79	1	0	1	1.43	34961.9	34680.5	0	1	5780.09
60	0	0	0	0	0	0	7	28.27	104	1	0	0	1	64	67	0	0	1	1.71	69052.2	70576.1	1	2	11762.7
180	0	0	0	0	0	0	8	26.03	90.7	0	0	0	1	65	39	0	2	1	2.28	14632.5	14474.2	0	0	2412.36
420	0	0	0	0	0	0	7	48.92	136.4	2	2	1	1	64	34	1	1	0	2.48	19313.5	21520.8	2	4	3586.8
360	0	0	0	0	0	0	6	31.8	98.3	2	0	0	1	68	28	1	1	1	0.5	23161.6	23235	1	2	3872.5
240	0	0	0	0	0	0	7	36.13	120.4	0	0	0	1	68	80	1	0	1	5	23307.6	23916.7	3	1	3986.12
300	0	0	0	0	0	0	5	36.6	134.3	1	2	0	1	62	69	1	1	0	5	6019.82	6097.94	3	2	1016.32
540	0	0	0	0	0	0	8	33.87	116.1	1	0	0	2	60	80	1	0	1	1.75	14253.9	14559.6	0	1	2426.61
360	0	0	0	0	0	0	7	32.94	113.3	1	1	0	2	61	57	0	0	1	5	120732	120349	4	2	20058.2
420	0	0	0	0	0	0	8	27.98	95.1	1	2	0	1	63	58	1	1	1	5	21097.2	21246.8	3	2	3541.14
720	0	0	0	0	0	0	6	29.58	85.6	0	1	0	1	63	45	0	0	1	5	82023.2	81436.6	4	3	13572.8
420	0	0	0	0	0	0	6	26.91	100	1	0	0	2	62	57	1	0	1	5	78564.7	78708.3	4	2	13118.1
480	0	0	0	0	1	0	8	29.59	112.8	1	2	0	2	71	58	1	0	0	1.35	24855.9	25308.4	2	2	4218.07
360	0	1	0	1	0	0	8	20.78	76.4	2	2	1	2	63	70	0	0	2	1.01	25886.3	27711.1	1	1	4618.52
480	0	0	0	0	0	0	6	36.86	120.6	0	0	0	2	72	46	1	2	2	0.94	21123	22653.3	3	0	3775.55
240	0	1	0	0	0	0	6	24.54	91.5	1	2	0	2	67	69	0	1	1	5	12310.3	12595.3	4	0	2099.21
840	0	0	0	0	1	0	6	35.54	114	0	0	0	2	64	47	1	2	1	5	18303.7	18839.5	3	4	3139.91
360	0	0	0	0	0	0	6	20.11	75	0	2	0	2	68	80	0	0	0	4.81	28958.6	32587.3	4	0	5431.22
180	0	0	0	0	1	0	8	21.02	88.8	1	0	0	2	67	62	1	1	1	3.43	7750.96	7944.07	3	2	1324.01
300	0	0	0	0	0	0	6	23.99	92	0	2	0	2	69	70	1	3	1	2.88	4697.31	5249.82	0	1	874.97
30	0	0	0	0	0	0	6	28.76	110.7	0	0	0	2	60	53	1	0	2	2.5	24672.3	24717.4	1	0	4119.57
300	0	0	0	0	0	0	7	20.6	73	2	0	0	1	74	60	1	1	0	3.54	5689.98	6216.81	0	2	1036.14
60	0	0	0	0	0	0	7	28.47	96.2	2	2	0	2	61	50	1	3	1	1.44	14772.3	14808.9	0	4	2468.14
240	0	0	0	0	1	0	5	32.27	105.7	2	1	0	1	67	67	0	0	1	0.86	25164.3	26233.6	2	1	4372.27
60	0	0	0	0	0	0	6	35.29	93.7	0	0	0	1	68	38	0	1	1	3.62	23203	23093.5	1	2	3848.91
660	0	0	0	0	0	0	6	25.87	94.8	2	0	0	2	60	28	1	0	0	5	106792	106246	2	1	17707.6
15	0	0	0	0	0	1	4	26.28	101.8	1	0	1	2	72	44	0	0	1	1.99	96068.4	98806.5	3	3	16467.8
240	0	0	0	0	0	0	6	23.46	81.5	0	0	0	1	71	66	0	2	0	0.3	5782.23	6330.88	0	1	1055.15
540	0	0	0	0	0	0	5	47.71	123.1	0	2	0	1	64	55	0	1	2	1.69	22105.5	22859.7	3	2	3809.96
360	0	0	0	0	0	1	6	31.71	107.2	2	2	0	2	65	68	0	2	1	1.29	8975.58	9224.48	0	3	1537.41
840	0	0	0	0	0	0	6	40.12	129.6	0	1	0	2	72	61	1	0	1	5	59034.2	61128.3	4	2	10188.1
480	0	0	0	0	1	0	6	34.77	124.4	0	0	0	1	62	60	1	0	0	0.88	15165.3	15222.8	1	1	2537.14
720	0	0	0	0	0	0	6	33.94	113.3	2	0	0	1	68	43	0	1	1	4.12	28558.8	28439.5	1	3	4739.92
300	0	0	0	0	0	0	6	29.94	97.1	0	0	0	2	65	44	1	4	1	5	149088	155643	4	2	25940.6
720	0	0	1	0	0	1	10	26.37	96.7	0	0	1	2	63	62	0	0	1	5	24057.1	24336.5	3	1	4056.08
180	0	0	0	0	0	0	5	26.45	90	0	0	0	1	72	66	0	1	1	3.79	11975.7	11750.6	3	2	1958.43
90	0	0	0	0	0	0	4	25.81	95.9	2	0	1	1	73	39	1	2	2	1.76	21247.4	25815.9	3	2	4302.65
720	0	0	0	0	0	0	7	26.37	102	0	2	0	1	60	62	1	0	1	5	52939.8	51794.7	4	2	8632.45
180	1	0	0	0	1	0	9	28.59	107.5	0	2	0	2	61	80	1	0	1	5	28994.4	30662.9	4	2	5110.49
180	0	0	0	0	1	0	7	34.43	114.9	0	1	0	2	67	79	0	0	2	3.85	39806.3	39871.4	3	2	6645.23
2	0	0	0	0	0	0	8	50.81	155.4	2	0	0	2	62	56	1	0	2	1.47	21732.7	21772.5	2	1	3628.75
480	0	0	0	0	0	0	8	26.44	98.5	2	0	0	2	68	44	1	1	2	0.19	23966.5	23833.6	1	4	3972.27
480	0	0	0	0	1	0	4	21.89	81.2	2	0	0	2	62	61	1	1	1	1.64	6341.9	6251.67	1	1	1041.95
240	0	0	0	0	0	0	8	35.79	121.3	1	0	1	2	59	35	0	4	1	0.57	35611.4	35931.7	1	4	5988.61
600	0	0	0	0	0	0	6	27.98	111.6	0	0	0	1	71	75	0	3	2	1.47	9634.11	10867	2	2	1811.17
60	0	0	0	0	0	0	6	22.6	85.8	0	2	0	2	61	80	0	0	2	0.68	29947.6	34191	0	2	5698.49
45	0	0	0	0	0	0	6	22.52	82.6	1	0	0	1	74	61	1	1	1	3.77	5689.98	5510.13	4	2	918.356
180	0	0	0	0	0	0	6	27.31	92.4	0	1	0	1	61	80	0	0	1	1.28	21776.9	26190.4	2	2	4365.07
180	0	0	0	0	0	0	6	27.4	89	1	1	0	1	60	80	0	0	2	4.9	31087.8	33950.4	2	1	5658.39
480	0	0	0	0	0	0	7	25.5	90.6	0	0	0	1	61	27	1	0	1	5	83279.5	82853.4	3	3	13808.9
60	0	0	0	0	0	0	7	38.03	106.8	0	0	1	2	69	48	0	2	1	1.81	13661.8	13501	3	3	2250.16
240	0	0	0	0	0	0	6	24.7	102.5	0	0	0	2	67	80	1	0	1	3.39	24669.7	25699.9	3	1	4283.32
360	0	0	0	0	0	0	9	30.19	111.3	0	0	0	2	69	34	1	0	1	4.13	55681.9	57041.5	4	2	9506.92
180	0	0	0	0	0	0	6	20.36	73.4	2	0	1	2	63	39	0	0	1	0.5	29360.2	29372	3	4	4895.33
90	0	0	0	0	0	0	6	27.67	93.8	0	0	0	2	66	71	0	2	1	3.52	8873.66	9595.54	3	2	1599.26
120	0	0	0	0	0	0	6	24.66	90.5	0	0	0	1	59	60	1	1	1	5	7237.07	7146.45	1	2	1191.07
600	1	1	0	1	1	0	8	29.43	111.1	1	2	0	2	70	68	1	0	1	5	78642.9	76941.8	3	2	12823.6
120	0	0	0	0	0	0	8	27.65	103.9	1	2	0	2	65	73	0	2	2	1.73	11249.1	13497.1	0	1	2249.52
480	0	0	0	0	0	0	6	31.56	114.4	0	0	0	1	61	80	0	0	2	1.47	27520.3	30556.3	3	0	5092.72
720	0	0	0	0	0	0	8	28.25	98.8	2	0	0	2	65	27	1	0	1	5	136806	142117	4	2	23686.2
720	0	0	0	0	0	0	7	29.84	116	1	2	0	1	66	80	1	0	1	1.75	30714.4	32864.6	3	2	5477.44
120	0	0	0	0	0	0	3	26.66	99.7	0	1	0	1	59	64	0	1	1	0.73	12310.3	12114.3	1	3	2019.05
120	0	0	0	0	0	0	4	21.94	90.5	1	0	0	2	59	60	1	0	1	0.82	20889.1	20437.2	0	1	3406.2
720	0	0	0	0	0	0	7	38.4	115.2	1	0	0	1	65	52	0	2	1	5	11163.5	11330.1	2	3	1888.35
480	0	0	0	0	0	0	5	19.99	83.4	0	0	0	2	60	52	0	4	1	0.88	89022.2	88739.5	4	0	14789.9
240	0	0	0	0	0	0	11	28.74	91.1	2	0	0	2	60	20	0	0	1	0.75	60383.1	60901.7	2	1	10150.3
600	0	0	1	0	0	0	3	34.52	111.3	0	2	1	1	67	54	0	4	1	1.17	27909.1	27820.5	2	1	4636.75
480	0	0	0	0	0	0	7	32.01	103.2	0	0	0	1	70	59	0	0	1	5	76996.5	77290.3	3	0	12881.7
240	0	0	0	1	0	0	8	32.08	108.5	1	0	0	1	59	80	1	1	1	0.98	10683.4	10865.2	0	1	1810.87
60	0	0	0	0	0	0	7	23.53	87.1	1	0	0	2	69	80	1	4	1	1.07	17218.8	17408.2	4	1	2901.37
300	0	0	0	0	0	0	8	31.6	106.9	2	1	0	2	72	35	1	2	1	0.65	28333.3	30099.6	1	4	5016.61
240	0	0	0	0	0	0	8	35.57	114.3	1	0	0	2	65	27	1	2	1	0.94	38254.1	40848.1	1	4	6808.01
180	0	0	0	0	0	0	4	34.29	111.6	0	0	0	2	63	80	0	0	2	2.06	27520.3	33097.8	2	2	5516.3
120	0	0	0	0	0	0	7	41.92	145.6	1	1	0	1	61	69	1	0	1	2.42	18527.2	18126.4	2	2	3021.07
240	0	0	0	0	0	0	7	47.17	128.8	0	0	0	2	63	60	0	0	1	5	59522.8	60214.2	4	2	10035.7
120	0	0	0	0	0	0	6	28.85	102.4	0	0	0	2	67	45	1	1	1	3.49	28456.6	28298.9	3	2	4716.48
240	0	1	0	0	0	0	9	24.97	90.6	1	0	0	2	69	80	1	3	1	1.06	5754.01	7219.67	3	1	1203.28
900	0	0	0	0	0	0	7	25.5	104.5	0	0	0	2	72	57	1	0	1	5	93268.3	97565.8	4	2	16261
360	0	0	0	0	0	0	9	33.68	104.3	0	0	0	1	60	66	0	0	1	1.75	59356.4	70522.7	2	2	11753.8
120	0	0	0	0	0	0	7	29.51	95.1	2	0	0	2	61	34	0	1	1	2.19	38600.3	39823.9	3	4	6637.32
180	0	0	0	0	0	0	5	31.47	105.2	0	1	0	2	63	80	1	0	2	2.6	12286.9	12422	2	2	2070.33
480	0	0	0	0	0	0	8	31.32	93.9	0	0	0	2	72	80	0	1	2	3.27	14150.8	14319.8	1	0	2386.63
180	0	0	0	0	0	0	7	31.38	102.4	0	0	0	1	63	42	0	0	1	5	82023.2	85297.9	4	2	14216.3
300	0	0	0	0	1	0	8	29.69	104.1	0	0	0	2	63	60	0	0	1	5	59522.8	61219.8	4	2	10203.3
150	0	0	0	0	1	0	8	33.69	124.7	1	2	0	2	60	71	1	0	1	2.14	13936.4	16070.2	2	2	2678.37
480	0	0	0	0	1	0	7	36	136.9	1	0	1	2	60	54	0	0	2	2.59	40406.8	40278.5	4	3	6713.08
360	0	0	0	0	0	1	8	39.07	120.4	2	0	0	2	64	45	1	0	0	1.06	41804.8	41796.9	3	1	6966.14
420	0	0	0	0	1	0	7	32.09	115.3	1	0	0	2	63	71	0	0	2	3.08	36091.2	38635.4	1	1	6439.24
720	1	0	1	0	0	0	5	46.1	121.6	0	2	0	1	64	60	0	2	2	2.57	4165.51	4225.96	1	0	704.327
360	1	0	1	1	0	0	7	29.33	105.3	1	0	0	2	63	59	1	0	1	5	83459.2	83611.8	3	3	13935.3
360	0	0	0	0	0	0	9	29.57	109.1	1	2	0	2	65	65	1	1	1	1.42	9938.91	9780.42	1	4	1630.07
240	0	0	0	0	0	0	5	33.93	109.7	0	2	0	2	61	60	0	3	2	0.76	7294.6	7932.53	3	2	1322.09
480	0	0	0	0	0	0	7	45.66	140	0	2	0	2	59	38	0	0	1	3.71	83118.6	83152.1	3	1	13858.7
720	0	0	0	0	0	0	6	24.43	89	0	0	0	2	62	80	0	0	2	2.31	28803.1	32412.4	3	1	5402.06
360	0	0	0	1	0	0	8	37.95	110	0	1	0	2	67	69	0	3	1	2.14	6759.89	6658.2	3	1	1109.7
180	0	0	0	0	0	0	8	26.53	89.4	0	0	0	1	69	21	0	0	0	5	99395.2	102508	3	4	17084.6
480	0	0	0	0	0	0	8	24.15	98	0	0	0	2	66	29	1	4	0	0.96	105837	109946	4	2	18324.3
120	0	0	0	0	0	0	6	29.81	102.1	0	0	0	2	61	60	1	1	1	1.32	9511.84	9250.31	2	4	1541.72
60	0	0	0	0	0	0	8	25.81	94.4	0	2	0	1	63	72	1	1	1	3.07	10181.5	10854.1	1	1	1809.02
420	0	0	0	0	0	0	8	45.78	133.5	1	0	0	1	65	40	0	2	1	3.2	16631	16879.2	2	1	2813.2
120	0	0	0	0	0	0	7	25.94	85.1	2	0	0	2	72	21	1	2	0	0.7	25723.2	26835.6	1	4	4472.6
240	0	0	0	0	0	0	7	24.89	93.5	0	0	0	1	62	37	1	2	1	1.04	23923.9	25117.3	2	4	4186.22
360	0	1	0	0	0	0	5	50.9	150.4	2	2	1	1	67	37	1	1	0	2.04	16955.3	17673.9	2	2	2945.64
540	0	0	0	0	0	0	8	31.67	120	2	2	0	1	65	80	1	0	2	0.95	11102.3	12197.1	1	4	2032.86
240	0	0	0	0	0	0	6	40.06	123.1	2	2	0	1	65	28	1	1	1	1.45	23679.1	23983.4	1	4	3997.24
120	0	0	0	0	0	0	7	31.55	108.5	0	0	0	2	70	40	1	0	1	2.42	106208	108580	2	2	18096.7
240	0	0	0	0	0	0	7	34.11	112.7	1	0	0	2	69	62	0	0	1	5	45821.9	48488.3	4	3	8081.38
240	0	0	0	0	0	0	6	25.14	95.5	1	0	1	1	66	57	1	2	0	0.73	16143	17312.5	0	3	2885.42
240	0	0	0	0	0	0	6	25.02	98.6	0	2	0	1	72	80	0	3	2	2.25	14469.4	15181.8	4	2	2530.3
420	0	0	0	0	0	0	8	20.57	83.7	1	1	0	1	70	64	0	0	2	5	45831.4	46363.7	3	2	7727.28
240	0	0	0	0	0	0	9	21.1	79	0	0	1	2	65	20	1	0	0	5	130530	135598	2	2	22599.7
360	0	0	0	0	0	0	6	42.71	122.6	2	2	0	1	61	56	0	0	1	1.98	30689.9	32533	2	2	5422.17
420	0	0	0	0	1	0	8	27.75	107.4	1	2	0	1	67	80	1	0	2	1.23	11478	12217.8	1	0	2036.31
600	1	1	1	1	0	0	8	34.61	125.4	0	1	1	1	69	64	1	4	1	2.05	63205.8	67197.7	1	2	11199.6
120	0	0	0	0	1	0	4	29.69	102.9	0	0	0	1	72	67	0	3	1	0.44	11235.6	11539.7	3	0	1923.28
480	0	0	0	0	1	0	6	38.06	134.6	1	2	1	2	66	80	1	0	1	2.14	27090.2	27879.7	0	1	4646.62
240	0	0	0	0	0	1	6	26.16	91.4	2	0	0	1	59	66	1	1	1	3.21	5593.73	5416.92	3	2	902.821
180	0	0	0	0	0	0	7	30.75	111.7	1	2	0	1	70	76	1	2	1	1.02	6078.55	6626.96	0	1	1104.49
600	0	0	0	0	1	0	6	31.45	107.9	2	0	0	2	67	61	0	1	1	3	12310.3	12093.1	2	3	2015.52
480	0	0	0	0	0	0	4	40.96	143.1	2	2	1	2	68	44	0	1	2	0.87	25458.2	25351.9	1	0	4225.32
180	0	0	0	0	0	0	8	26.17	101.6	2	0	0	1	59	62	1	1	2	2.12	7237.07	7008.32	3	3	1168.05
600	0	0	0	0	0	0	7	27.61	98.4	1	1	0	1	59	35	1	0	0	5	72092.4	72664.9	3	4	12110.8
240	0	0	0	0	0	0	7	42.97	123.5	0	0	0	2	63	75	0	0	1	2.86	36091.2	35082.8	3	1	5847.13
120	0	0	0	0	0	0	8	36.67	112.9	0	0	0	2	72	60	0	0	1	5	66189.4	70040.9	4	2	11673.5
420	0	0	0	0	0	0	9	21.57	83.8	0	0	0	1	65	80	1	2	1	1.33	6942.16	7376.16	0	0	1229.36
120	0	0	0	0	0	0	8	28.95	103	0	1	0	2	66	37	0	2	1	1.01	19613	19400.9	1	0	3233.48
240	0	0	0	0	0	0	7	30.31	115.6	1	2	0	2	60	61	1	0	1	5	79310.1	78319.4	4	2	13053.2
360	0	0	1	1	0	0	6	35.49	107.9	2	0	1	1	62	63	0	1	2	1.32	9560.87	10357.3	3	2	1726.22
60	0	0	0	0	0	0	8	24.26	92.3	1	2	0	2	65	54	1	2	1	1.42	17560.2	18832.4	0	3	3138.73
720	0	0	0	0	0	0	8	27.07	82.1	0	0	0	1	59	79	1	1	2	1.1	11283.6	11475.7	0	0	1912.62
660	0	0	0	0	0	0	6	24.36	82.4	0	0	1	2	68	45	0	0	2	5	80250.4	82537.6	3	3	13756.3
660	0	0	0	0	0	0	7	27.43	94.9	0	0	0	1	60	47	1	0	1	2.18	72445.2	72431.5	3	0	12071.9
240	0	1	0	1	1	0	7	27.21	103.5	0	2	0	1	73	80	1	0	2	5	20267.7	20577.7	2	2	3429.61
480	0	0	0	0	1	0	10	24.42	91.2	2	1	0	1	70	80	1	0	1	5	17222.4	17411.8	4	1	2901.96
360	0	0	0	0	0	0	6	49.84	143.7	2	0	1	1	71	45	0	0	1	2.56	110718	116547	2	2	19424.4
720	0	0	0	0	1	0	7	27.02	105.4	0	2	0	2	61	80	1	0	2	3.37	27153.5	27568.8	2	2	4594.79
120	0	0	0	0	0	0	6	36.65	122.9	1	2	0	2	60	65	0	0	2	1.25	27908.5	33158.8	3	2	5526.46
360	0	0	0	0	1	0	5	30.28	99	0	2	0	1	65	71	0	1	2	0.77	10887	12561.5	1	1	2093.58
300	0	0	1	0	0	0	7	21.92	89.6	1	0	0	1	63	74	1	0	1	5	28004.1	28760.5	4	2	4793.41
180	0	0	0	0	0	0	6	27.97	92	2	0	0	2	60	45	0	0	2	4.46	79169.2	82329.9	3	4	13721.7
720	0	0	0	0	0	0	6	21.47	90.4	2	0	0	1	67	60	0	0	2	3.13	55604.4	57967.2	2	4	9661.21
60	0	0	0	0	0	0	6	14.86	61	1	0	0	2	68	80	0	1	2	0.97	11192	12913.4	1	1	2152.24
240	0	0	0	0	0	0	7	40.76	114.8	1	1	0	2	61	42	0	0	0	5	133946	132988	4	4	22164.7
360	0	0	0	0	1	0	6	31.37	109.2	2	0	1	1	67	37	0	0	0	1.39	33193.8	33207.2	1	4	5534.53
180	0	0	0	0	0	1	7	26.16	93.4	0	2	0	2	63	69	1	0	1	2.86	47908.5	51144	2	0	8524.01
300	1	0	0	0	0	0	6	24.51	87.8	1	2	0	2	66	80	1	0	1	2.55	27090.2	27832.8	2	2	4638.8
120	0	0	0	0	0	0	8	25.44	84.9	0	0	0	1	60	49	0	0	1	4.84	65721.7	65251.7	4	2	10875.3
480	0	0	0	0	0	0	8	25.61	91.1	1	0	0	2	67	65	0	0	1	5	65649.9	69470	4	3	11578.3
480	0	1	0	0	0	0	9	30.97	107.2	1	0	0	1	74	61	0	1	2	5	9544.76	9507.88	4	2	1584.65
240	0	0	0	0	0	0	8	31.2	103.4	0	2	0	1	67	73	0	0	1	2.56	20747.6	20783.5	1	0	3463.92
240	0	0	0	0	0	0	8	22.58	85.8	1	0	0	2	61	48	1	0	1	4.72	118354	120615	2	1	20102.5
180	0	0	0	0	1	0	9	37.17	121.5	0	2	0	1	63	62	0	0	1	2.19	55310.1	62699.9	3	0	10450
120	0	0	0	0	0	0	4	26.33	96.2	2	0	0	2	74	65	0	0	2	3.63	49537.2	56155.7	3	3	9359.29
480	0	0	0	0	0	0	5	43.14	127	0	2	0	2	64	63	0	2	2	2.39	5604.66	5686	1	1	947.667
360	0	0	0	0	0	0	7	30.73	105.7	1	1	0	2	72	41	1	0	1	5	93356.7	97013.1	2	4	16168.9
120	0	0	0	0	0	0	8	32.63	104	1	2	0	2	65	64	1	2	1	5	9618.8	9947.06	3	2	1657.84
60	0	0	0	0	0	0	7	33.47	103.7	0	1	0	1	69	41	1	1	1	5	31471.3	31497.8	4	2	5249.64
300	0	0	0	0	1	0	6	25.66	93.6	0	0	0	1	62	77	1	0	0	1.96	7782.35	7640.77	4	2	1273.46
600	0	0	0	0	1	0	8	37.75	112.3	1	0	0	2	70	72	0	0	2	3.33	20747.6	20167.9	1	1	3361.32
480	0	0	0	0	0	0	6	24.02	85	0	0	0	1	69	27	1	0	0	5	99215	100931	3	2	16821.9
240	0	0	0	0	0	0	5	29.58	95.3	0	1	1	1	66	49	0	3	1	0.4	21624.1	21369.6	0	1	3561.6
60	0	0	0	0	0	0	8	31.12	110.9	0	0	0	1	72	40	1	3	1	1.24	18417.7	18750.6	0	4	3125.1
300	0	0	0	0	0	0	5	27.67	94.7	0	0	0	1	68	32	0	1	0	5	27356	27226.8	4	3	4537.81
180	0	0	0	0	0	0	8	23.05	89.5	0	0	0	1	62	32	1	1	1	5	17678.6	19102.1	3	2	3183.69
480	0	0	0	0	1	0	6	19.58	81.4	2	0	0	2	60	47	1	0	0	0.77	33478.6	33472.3	0	1	5578.71
300	0	0	0	0	0	0	8	32.25	112	1	2	0	2	63	74	0	0	1	5	40924.8	39781.3	4	2	6630.21
300	0	0	0	0	0	0	8	28.84	99.4	1	0	0	1	63	65	0	1	1	5	10371.5	10940.1	2	0	1823.35
180	0	0	0	0	0	0	6	27.42	105.4	1	0	0	2	59	58	1	0	1	2.14	25211.3	27716.5	2	2	4619.42
240	0	0	0	1	0	0	4	27.2	107.2	0	0	0	1	61	80	1	0	1	1.61	19745.1	19962.3	4	1	3327.05
540	0	0	0	0	0	0	8	24.16	85.6	2	0	0	2	60	45	0	0	1	5	122442	121567	0	1	20261.1
420	0	0	0	0	0	0	8	32.52	108.5	2	1	0	2	62	25	1	0	1	0.97	35850.9	39655.3	2	4	6609.21
60	0	0	0	0	0	0	4	27.16	105.4	2	0	0	2	63	44	1	0	2	5	94759.3	94741.3	3	4	15790.2
120	0	0	0	0	1	0	6	22.46	80.7	2	0	1	2	72	46	0	2	1	0.7	18487.1	19095.1	0	4	3182.52
300	0	1	0	0	0	1	7	33.82	104.5	0	0	0	1	62	70	0	3	1	0.18	6340.4	7434.6	0	1	1239.1
180	0	0	0	0	0	0	8	23.48	88.2	0	0	1	2	65	55	1	4	2	3.08	125286	131059	2	3	21843.1
480	0	0	0	0	0	0	9	23.31	82.9	0	0	0	1	69	60	0	0	1	2.56	70866.5	74990.3	4	1	12498.4
600	0	0	0	0	0	0	4	40.65	124.4	0	0	1	1	64	52	0	1	2	2.48	20877.4	22224.4	4	3	3704.07
360	0	0	0	0	0	0	8	27.96	99.5	1	1	1	2	67	64	0	0	1	4.64	65649.9	67486.4	1	0	11247.7
240	0	0	0	0	0	0	9	33.75	104.2	2	0	0	2	61	29	0	3	1	0.21	23679.2	24250.9	1	4	4041.82
60	0	0	0	0	0	0	4	31.26	98.4	0	2	0	1	68	79	0	1	2	1.24	13260.5	13418.9	0	1	2236.48
660	0	0	0	0	0	0	7	41.03	115.7	1	1	0	1	72	50	0	2	1	3.26	14000.8	14209.7	2	3	2368.29
480	0	0	0	0	0	0	3	21.54	86	0	0	1	2	68	53	1	1	1	2.73	20000.3	19889.4	1	1	3314.9
480	0	0	0	0	0	0	6	38.51	113.3	1	0	0	2	64	40	0	0	2	0.97	39298.8	39017.7	1	1	6502.95
240	0	0	0	0	0	1	1	31.71	108.2	2	2	0	1	61	51	0	1	0	0.41	24391.8	24289.9	2	4	4048.31
480	0	0	0	0	0	0	6	55.64	146.7	0	2	1	2	60	35	0	0	1	1.21	31764.3	31777.1	1	4	5296.18
360	0	0	0	0	0	0	6	29.68	102.5	0	0	0	2	67	23	0	1	0	0.57	31500.2	31326.4	4	4	5221.07
240	0	0	0	0	0	0	12	31.94	113.2	2	0	0	1	61	28	1	0	1	1.27	44570.6	44342.5	2	4	7390.42
600	0	0	0	0	0	0	8	38.85	112.5	0	2	0	2	68	73	0	1	2	0.75	11192	12913.4	1	1	2152.24
90	0	0	0	0	0	0	7	27.2	103.7	1	2	0	1	66	58	1	2	1	0.97	16143	17312.5	0	3	2885.42
120	0	0	0	0	0	1	8	27.77	92.5	0	0	0	2	65	65	0	1	2	0.94	15785.3	17711.6	1	1	2951.94
360	0	0	0	0	0	0	8	39.36	123.1	0	0	0	2	63	34	1	0	0	0.45	69919	70474.3	2	4	11745.7
420	0	0	0	0	1	1	6	27.08	105.5	1	0	0	2	64	80	1	0	1	1.31	12252.5	12631.4	0	1	2105.23
120	0	0	0	0	0	0	6	43.88	129	0	0	0	1	66	51	0	3	2	0.72	16965.2	16765.5	0	4	2794.25
240	0	0	0	0	0	0	6	22.76	80.4	2	0	1	1	69	61	0	3	2	5	7153.96	8682.35	4	1	1447.06
300	0	0	0	0	0	0	6	23.52	83.2	0	0	0	1	65	41	0	1	1	4.36	24764.4	24661	4	3	4110.17
300	0	0	0	0	0	0	6	23.3	92.5	0	0	0	1	60	62	1	0	1	5	52939.8	51794.7	4	2	8632.45
240	0	0	0	0	0	0	5	24.67	98.5	0	0	0	1	60	74	0	3	1	1.66	7509.82	7916.34	0	0	1319.39
360	0	0	0	0	0	0	8	31.31	111.1	0	2	0	1	67	54	0	0	1	4.75	94583.4	94282.9	1	0	15713.8
120	0	0	0	0	0	1	5	33.38	107.4	0	2	0	1	63	59	1	1	1	5	20345.9	20526.9	3	2	3421.15
600	0	0	0	0	1	0	6	27.17	103.4	1	1	0	2	67	62	1	1	1	5	7750.96	7944.07	4	2	1324.01
240	0	1	0	0	0	0	6	23.5	89.5	2	2	0	2	65	49	1	1	2	1.42	38539.5	38325.9	3	4	6387.65
180	0	0	0	0	0	0	7	30.12	101.3	0	0	0	2	61	48	0	0	1	5	125265	126074	3	2	21012.3
900	0	0	0	0	0	0	6	36.07	107.3	0	0	0	2	61	57	0	0	2	3.85	120732	120349	3	1	20058.2
300	0	0	0	0	0	0	6	38.48	120.6	2	1	1	1	67	44	0	0	2	0.58	27331.9	27136.4	3	4	4522.74
480	0	0	0	0	0	0	4	41.69	131	1	2	0	2	62	61	1	0	1	4.36	49840.3	50029.5	2	1	8338.24
240	0	0	0	0	0	0	6	31.22	104.1	0	0	0	1	69	39	1	0	1	4.36	88648.4	92475.8	3	2	15412.6
600	0	0	0	0	0	0	7	27.64	98	0	0	0	2	61	53	1	0	1	4.62	104240	104431	3	2	17405.1
360	0	0	1	0	0	0	7	24	88.2	1	0	0	2	66	80	1	0	1	2.14	27679.1	28835	3	2	4805.83
120	0	0	0	0	0	0	8	27.68	88.7	0	0	0	2	69	69	0	2	1	1.06	4379.64	4734.54	0	0	789.09
240	1	0	0	0	0	0	6	36.37	118.7	0	2	0	1	69	61	1	0	1	4.75	63205.8	61838.5	4	2	10306.4
360	0	0	0	0	0	1	8	37.35	107.6	1	1	0	1	66	70	0	2	2	2.04	10060.8	10587.1	0	0	1764.52
240	0	0	0	0	0	0	6	36.92	115.1	1	2	0	1	74	80	0	1	2	3.23	10590.7	11006.5	1	2	1834.42
360	0	0	0	0	0	0	7	33.62	112	2	0	0	1	61	36	1	0	1	0.58	23077.5	23260.8	2	1	3876.8
60	0	0	0	0	0	0	6	27.29	98.3	1	1	0	2	74	54	1	0	1	2.02	73285	75398.8	3	2	12566.5
240	0	0	0	0	0	0	6	41.03	134.9	2	0	0	2	64	64	1	1	2	1.73	6554.89	6512.67	1	2	1085.44
60	0	0	0	0	0	0	7	23.05	83.9	0	0	0	2	72	45	0	2	1	1.65	20467	20772.4	1	4	3462.06
180	0	0	0	0	0	0	5	33.06	104.5	0	0	0	1	64	22	1	1	0	1.45	23901.5	24504	3	3	4084
600	0	0	0	0	0	0	4	21.64	80.4	2	0	0	2	60	28	1	0	0	3.37	93231.9	92754.8	1	4	15459.1
720	0	0	0	0	0	0	8	17.44	74.6	2	0	0	2	69	39	0	0	2	1.18	33463.6	33477.1	3	4	5579.51
180	0	0	0	0	0	0	8	73.43	176.7	0	0	0	2	62	20	0	0	0	0.71	84139.8	84862.5	1	1	14143.8
120	0	0	0	0	0	0	7	31.01	101.1	0	0	0	1	65	33	0	1	2	3.26	23721.4	23609.4	3	0	3934.9
180	0	0	0	0	0	0	12	38.32	121.9	0	0	0	1	71	23	0	2	0	0.1	22620.9	22846.1	4	4	3807.68
480	0	0	0	0	0	0	9	29.9	102.4	1	0	0	2	74	43	0	0	1	3.07	75485.2	78498.8	3	4	13083.1
120	0	0	0	0	0	0	8	30.03	95.7	0	0	0	1	72	73	0	3	2	2.94	10872.8	11408.1	3	2	1901.35
360	0	0	0	0	0	1	6	32.23	114.6	2	0	0	2	64	47	0	1	0	0.48	25996.2	27673.4	1	4	4612.23
240	0	0	0	0	0	0	7	29.28	95.4	0	0	0	2	63	55	0	0	1	5	146272	145807	2	3	24301.2
180	0	0	0	0	0	0	8	31.3	114.3	2	1	0	1	69	33	0	0	1	3.49	93436.6	94129.9	3	3	15688.3
480	0	0	0	1	0	1	10	32.18	107.9	2	0	1	2	59	39	1	0	1	0.71	22515	23648.7	0	2	3941.45
840	0	0	0	0	0	0	5	28.42	104.4	0	0	0	2	64	38	1	0	1	4.83	66965.5	73755.9	4	3	12292.6
600	0	0	0	0	0	0	6	26.55	102.5	1	1	0	1	66	80	1	3	2	4.9	10840.5	11510.8	4	2	1918.46
120	0	0	0	0	0	0	6	34.39	105.7	0	0	0	2	69	60	0	3	2	1.75	4379.64	4637.47	1	1	772.912
480	0	1	1	0	0	0	7	44.41	128.4	2	2	0	1	62	66	0	1	2	1.57	9145.18	11273.6	2	2	1878.93
20	0	0	0	0	1	0	6	31.8	107.8	0	1	1	1	66	54	0	2	2	2.35	16965.2	16765.5	3	2	2794.25
600	0	0	0	0	0	0	6	46.41	127.8	1	0	0	2	63	55	0	0	1	2.5	96663.6	96356.5	3	3	16059.4
360	0	0	0	0	0	0	5	35.88	106	0	0	0	2	66	33	1	1	1	4.55	12823.3	13495.8	4	2	2249.3
480	1	1	1	1	0	0	3	25.24	100.5	1	2	1	1	64	63	0	1	2	0.33	9742.31	10553.9	3	3	1758.98
480	0	0	0	0	0	0	7	27.14	95.7	1	0	0	1	68	49	1	3	1	5	19794	21228.1	3	2	3538.01
240	0	0	0	0	0	0	6	42.56	120.6	0	2	0	1	67	58	0	0	1	4.31	90621.4	91109.3	3	0	15184.9
840	0	0	0	0	0	0	8	28.6	99.6	2	1	1	2	67	71	0	0	2	1.83	39806.3	49341.6	3	1	8223.6
480	0	0	0	0	0	0	7	31.74	107	0	0	0	1	66	69	0	2	2	0.73	8251.21	9293.6	0	0	1548.93
120	0	0	0	0	0	0	8	28.99	99.2	1	0	0	1	67	72	0	0	1	5	33715.3	32773.3	2	3	5462.21
120	0	0	0	0	1	0	7	20.62	88.1	0	0	0	1	59	80	1	0	1	1.16	11980.1	12111.8	2	0	2018.64
600	0	0	0	0	0	0	8	32.24	110	1	0	0	2	63	60	1	0	1	5	53088.3	52807.4	4	2	8801.23
120	0	0	0	0	0	0	5	35.81	111.5	0	2	0	2	74	37	1	3	2	5	24920.2	26006.1	2	4	4334.35
300	0	0	0	0	0	0	7	30.42	96	0	0	0	2	70	61	0	2	2	3.43	7027.28	7026.96	3	2	1171.16
900	0	0	0	0	0	0	8	26.38	100.1	1	0	0	2	63	68	1	0	1	2.86	53088.3	52807.4	3	3	8801.23
600	0	0	0	0	0	0	7	28.4	103.5	1	0	0	1	63	52	1	0	0	5	79632.5	79778.1	3	2	13296.4
240	0	0	0	0	0	0	6	20.01	76.3	0	0	0	1	62	34	0	3	0	1.69	16052.3	15878.7	3	3	2646.45
480	0	0	0	0	0	0	8	28	101.8	1	1	0	2	68	65	1	3	1	1.23	5821.32	6204.25	4	2	1034.04
180	0	0	0	0	0	0	9	23.72	79.5	0	2	0	2	64	80	0	0	2	1.27	29078.1	33217.7	3	2	5536.28
120	0	0	0	0	0	0	4	31.04	111.8	0	1	0	1	67	35	1	0	1	3.87	65548.5	68849.2	2	2	11474.9
360	0	0	0	0	0	0	6	30.09	104.3	0	0	0	1	72	51	1	3	1	2.66	14062.4	15081.2	3	2	2513.53
360	0	0	0	0	0	0	6	24.64	87.6	0	0	0	1	70	74	0	0	1	5	27789.5	28256.7	3	2	4709.45
660	0	0	0	0	0	0	8	38.45	113.8	0	1	0	2	63	50	0	0	1	3.92	109493	112034	1	2	18672.4
240	0	0	0	0	0	0	7	23.3	93.5	0	1	0	1	73	74	0	0	2	2.68	30963.7	37642	3	2	6273.67
540	0	0	0	0	0	1	3	30.64	107	2	2	1	2	62	46	1	0	1	1.99	27982.1	28516.6	2	4	4752.76
480	0	0	0	0	0	0	8	27.71	86	0	0	0	2	67	32	0	1	0	3.07	29533.8	29394.4	3	3	4899.07
540	0	0	0	0	0	0	9	34.52	111.2	0	2	0	1	59	73	0	1	2	0.44	13104.9	13027.6	0	1	2171.26
360	0	0	0	0	0	0	7	28.71	99.4	0	0	0	1	69	54	0	0	1	1.67	95088	94786	4	3	15797.7
420	0	0	0	0	1	0	8	28.12	94.2	0	1	0	2	68	80	0	0	2	5	28958.6	35288.5	2	0	5881.42
300	0	1	0	0	0	0	8	29.56	119.9	1	2	0	1	61	78	1	0	2	0.98	8384.65	8232.11	0	0	1372.02
180	0	0	0	0	0	0	6	27.37	93.5	1	2	0	2	67	66	1	1	2	1.25	7750.96	8156.46	1	1	1359.41
360	0	0	0	1	1	0	11	33.24	107.4	1	0	0	2	61	73	0	0	2	0.97	26962.2	29369.4	3	3	4894.9
480	0	0	0	0	0	0	8	42.8	113.8	0	0	0	1	61	71	0	0	1	1.46	19606	19682.7	2	0	3280.45
60	0	0	0	0	0	0	6	38.01	118.6	1	0	0	2	62	50	0	0	0	1	26482.4	26760.1	2	4	4460.02
360	0	0	0	0	0	0	7	27.36	108.5	2	0	0	2	74	62	1	0	1	5	45398.8	46461.7	4	1	7743.62
600	0	0	0	0	0	0	4	22.16	89	2	0	0	2	62	44	1	0	1	1.39	29437.3	29431.7	0	4	4905.28
360	0	0	1	0	0	0	8	24.61	83.1	1	0	0	1	61	65	0	0	1	3.15	52544.9	53155.2	2	0	8859.19
120	0	0	0	0	0	0	6	35.3	119.1	1	2	0	1	61	45	1	0	1	1.04	31673.8	31667.7	2	4	5277.96
360	0	0	0	0	0	0	8	26.36	95	0	2	0	1	62	73	0	3	1	5	6340.4	6724.77	2	1	1120.79
240	0	0	0	0	1	0	6	29.22	104.1	0	2	0	2	67	68	1	0	1	5	58553	59923.9	4	0	9987.32
180	0	0	0	0	0	0	6	27.25	91.7	1	0	0	1	67	65	0	0	1	4.38	55604.4	57189.7	4	3	9531.61
300	0	0	0	0	0	0	7	27.22	105.5	2	2	0	2	59	74	0	0	2	4.52	37752.3	36697.4	0	1	6116.24
180	0	0	0	0	0	0	7	20.54	70.5	0	0	0	1	67	74	0	0	1	2.19	33715.3	33320.6	2	2	5553.44
240	0	0	0	0	0	0	7	30.62	111	0	2	0	1	59	57	0	1	2	1.26	22428.7	22837.2	1	2	3806.2
120	0	0	0	0	1	0	7	28.74	110.9	1	2	0	1	73	65	1	2	1	5	5678.6	5785.77	3	2	964.295
120	0	0	0	0	1	0	7	49.11	149.2	0	2	0	2	63	72	1	0	2	3.08	44325.2	43703.6	2	1	7283.93
180	0	0	0	0	0	0	6	42.16	129.5	0	0	0	2	72	53	1	1	1	5	23942.5	25832.3	3	2	4305.38
480	0	0	0	0	0	0	8	31.6	121	1	2	0	1	60	59	1	0	1	1.6	63806.1	63922.8	3	1	10653.8
240	0	0	0	0	0	1	8	29.71	100.9	0	2	1	1	60	73	0	2	1	1.04	5957.08	6860.05	0	0	1143.34
180	0	0	0	0	0	0	8	31.47	103.2	0	0	0	2	59	39	0	0	1	2.71	71121	71760.7	1	1	11960.1
240	0	0	0	0	1	0	8	28.51	103.6	0	0	0	2	62	55	1	0	1	5	98000.1	98179.3	3	2	16363.2
420	0	0	0	0	0	0	7	57.93	147.5	2	0	0	2	65	21	1	2	1	1.99	40093.2	42811.9	3	4	7135.32
180	0	0	0	0	0	0	7	18.36	72.1	2	0	0	2	61	61	1	3	2	0	7607.86	8686.19	4	1	1447.7
240	0	0	0	0	0	0	7	24.92	92.4	2	0	0	2	67	48	1	0	2	3.63	32629	33207.6	2	3	5534.6
120	0	0	0	0	0	0	8	17.82	66.4	2	0	0	1	67	45	0	0	1	0.88	27331.9	27136.4	1	0	4522.74
480	0	0	0	0	0	0	10	31.41	101.1	1	2	0	2	69	69	1	0	1	0.88	18457	18413.6	0	4	3068.94
360	0	0	0	0	0	0	8	21.9	85.5	1	0	0	2	67	69	1	1	2	0.76	7750.96	7949.2	0	1	1324.87
300	0	0	0	0	0	0	5	34.28	112	1	2	1	2	66	65	0	1	1	0.57	12799.1	15777.9	1	1	2629.65
240	0	0	0	0	0	0	10	23.19	92.4	2	0	0	1	62	64	1	1	2	4.41	5758.08	5720.99	2	3	953.499
180	1	0	1	0	1	0	9	22.59	92	1	1	0	2	60	73	1	0	1	3	46627.4	45779.1	2	2	7629.85
60	0	0	0	0	0	0	7	26.41	101	2	2	0	2	64	57	1	4	1	0.97	22038.6	24126.1	1	2	4021.01
180	0	0	0	0	0	0	6	42.07	117.8	0	0	1	1	61	30	0	0	0	0.34	36501.2	38832.2	3	4	6472.03
240	0	0	1	1	0	0	8	42.58	135	2	1	0	1	61	54	1	0	1	1.03	24758.8	24804.1	2	4	4134.01
240	0	0	0	0	0	0	7	27.58	87.1	0	0	0	1	60	72	0	3	1	4.75	7716.62	7977.11	2	3	1329.52
180	0	0	0	0	1	0	7	41.82	117.8	0	0	0	2	71	62	0	2	1	2.1	5940.49	6504.16	1	0	1084.03
180	0	0	0	0	0	0	5	33.45	114.4	0	1	1	2	59	32	0	0	1	1.36	37168.3	37183.3	1	0	6197.21
60	0	0	0	0	0	0	7	29.28	90.6	0	0	1	1	71	51	0	2	1	1.29	12786	15104.5	1	3	2517.42
600	0	0	0	0	0	0	6	45.31	126	0	2	0	1	73	58	0	3	1	5	11651.5	11514.4	4	2	1919.06
300	0	0	0	0	0	0	6	32.17	110.7	2	0	1	2	59	39	0	0	1	0.68	39820	40178.1	1	1	6696.35
720	0	0	0	0	0	0	7	30.55	107.2	2	0	0	1	60	76	0	0	2	1.41	22147.6	21528.7	2	0	3588.12
600	0	0	0	0	0	0	7	27.52	101.8	2	0	0	2	72	72	0	0	1	2.27	37998.5	37536.4	2	4	6256.07
240	1	1	0	0	1	1	8	29.68	107.8	0	0	0	2	59	69	0	0	1	1.31	25483.2	26623.9	2	0	4437.31
90	0	0	0	0	0	0	8	28.28	108.1	2	0	0	2	72	54	1	3	0	1.87	11184.7	11386.8	0	4	1897.8
240	0	0	0	0	0	0	6	19.19	70.4	1	0	0	2	65	36	0	0	1	5	105224	109410	3	3	18235.1
180	0	0	0	0	0	0	6	19.59	76	0	2	0	1	71	76	0	2	2	0.7	9121.61	10504.3	0	1	1750.71
120	0	1	0	1	0	0	6	31.85	119	1	0	0	2	63	80	1	0	2	1.72	22367.3	23354.3	2	3	3892.38
420	0	0	0	0	0	0	8	24.6	96	0	0	0	1	63	57	1	0	2	3.28	79632.5	87175.4	4	2	14529.2
180	0	0	0	0	0	0	7	27.7	99.5	2	0	0	1	74	46	1	1	1	0.67	22437.3	23624.1	3	4	3937.34
420	0	0	0	0	0	0	7	21.93	82.6	0	0	0	2	61	47	0	0	1	3.87	125265	126074	2	2	21012.3
540	0	1	0	1	0	0	6	18.12	67.7	2	0	0	1	72	33	0	3	1	2.33	21449	21790.1	1	4	3631.68
180	0	0	0	0	0	0	7	29.73	99.2	1	1	0	1	67	54	0	0	1	2.14	105908	105572	3	0	17595.3
780	0	0	0	0	0	0	12	43.34	127.3	0	2	1	1	65	64	0	1	2	5	9548.84	11771.2	2	2	1961.87
240	0	0	0	1	0	0	8	21.59	93.1	0	0	0	1	60	80	1	0	1	2.56	22304.7	22550.1	2	1	3758.34
240	0	0	0	0	1	0	6	27.25	109.9	0	0	0	1	61	80	1	0	1	1.31	19745.1	21983.8	0	2	3663.97
240	1	0	0	1	1	0	8	30.27	117.9	1	2	0	1	67	73	1	0	1	5	28153.1	27640.9	4	2	4606.82
60	0	0	0	0	0	0	7	35.79	107	0	0	0	2	68	46	0	4	1	5	25889.7	28066.4	2	3	4677.73
300	0	0	0	0	0	0	7	31.6	103.8	0	0	0	2	62	78	0	0	1	1.7	19298.2	19611.2	0	2	3268.53
180	0	0	0	0	1	0	10	27.23	97.7	0	1	0	2	62	80	1	0	1	2.14	20184.9	23147.3	1	2	3857.89
240	0	0	0	0	0	0	3	25.54	100	2	2	0	2	66	72	1	1	2	0.94	13270.6	14516.1	0	4	2419.35
540	0	0	0	0	0	0	5	34.88	108.9	0	0	0	2	68	40	1	1	1	3.77	23966.5	23833.6	4	2	3972.27
480	0	1	0	0	0	0	5	25.63	100.6	1	0	0	2	62	80	1	0	1	2.86	25528	26594.1	4	0	4432.34
120	1	0	0	1	0	1	6	27.96	114.8	2	0	1	2	59	72	1	0	2	0.82	9935.27	10270.3	0	1	1711.71
180	0	0	1	0	0	0	6	31.62	105.7	0	2	0	1	60	61	0	2	1	3.29	5992.01	5929.42	2	2	988.236
240	0	0	0	0	0	0	6	23.33	84.7	2	1	0	2	72	68	1	1	1	1.59	8415.79	8282.08	1	1	1380.35
240	0	0	0	0	0	0	7	34.45	117.5	1	0	0	2	73	41	1	2	1	1.74	14308	17146.1	0	3	2857.69
480	0	0	0	0	0	0	7	24.22	85.2	0	0	0	2	69	40	1	4	1	5	69911.5	71473	4	2	11912.2
300	0	0	0	0	0	0	8	32.27	103.2	2	0	0	1	74	57	0	1	1	1.35	19905.9	21190.2	1	4	3531.7
240	0	0	0	0	0	0	8	24.74	86.5	2	0	0	2	72	45	0	0	2	1.18	27519.6	28398.3	3	1	4733.05
120	0	0	0	0	0	0	8	32.82	118.2	1	2	0	2	64	58	1	0	1	1.29	22038.6	24126.1	3	4	4021.01
240	0	0	0	0	1	0	7	27.33	101.2	1	0	0	2	62	78	1	0	1	1.79	27196.6	29794.9	2	2	4965.82
180	0	0	0	0	0	1	7	30.97	108.6	0	2	0	2	59	80	0	0	2	0.87	28338.6	31892.7	2	0	5315.44
420	0	0	0	0	0	0	7	32.83	106.2	0	0	0	1	67	32	1	2	1	3.61	34335	35898.1	3	4	5983.02
600	0	0	0	0	1	0	7	40.05	125.9	0	2	0	1	67	52	1	3	1	5	14309.2	15743.2	2	4	2623.87
180	0	0	0	0	0	0	8	26.75	94.5	0	0	0	2	66	49	1	3	1	0.67	20781	21773.8	1	4	3628.97
300	0	0	0	0	0	0	5	37.66	113.5	0	0	0	1	61	54	0	1	2	0	23741	23641.8	1	1	3940.31
360	1	0	0	0	0	0	7	24.54	97.6	0	1	0	1	70	74	1	0	1	3.65	23204.9	28492.7	4	0	4748.78
240	0	0	0	0	0	0	4	60.45	154	0	0	0	1	59	29	0	1	0	1.46	27984.8	28456.2	2	1	4742.69
240	0	0	0	0	0	0	8	24.43	95.3	1	1	0	1	68	80	1	0	2	0.17	23307.6	24648.8	4	2	4108.13
60	0	0	0	0	1	0	6	26	92.5	0	0	0	2	62	64	1	0	1	2.1	46440	45628.4	2	0	7604.74
360	1	0	1	1	1	0	7	30.16	110.9	1	2	0	1	67	73	1	0	1	1.57	9935.27	9754.51	0	1	1625.75
480	0	0	0	0	0	0	6	29.77	103.5	0	0	1	1	65	28	1	2	0	5	23140.7	24709.8	3	1	4118.3
300	1	1	0	1	0	1	4	33.47	120.7	1	2	0	1	64	75	1	0	1	2.14	11018.7	12705.9	2	1	2117.65
180	0	0	0	0	0	0	7	46.05	135.8	0	2	0	2	64	42	0	1	1	3.18	25996.2	26883.1	3	0	4480.52
180	0	1	0	0	0	0	7	30.94	96.5	0	0	0	2	65	77	0	2	1	0.82	11558.9	12984.7	0	0	2164.11
420	0	1	0	0	0	0	7	27.27	104.2	0	2	0	2	68	80	0	1	2	2.56	11192	11305.9	2	0	1884.32
240	0	0	0	0	0	0	8	26.1	89	0	2	0	1	66	63	0	2	2	1.18	8251.21	8136.7	2	3	1356.12
540	0	0	0	0	0	0	7	47.44	144.9	0	0	0	2	63	58	1	0	1	5	83459.2	83611.8	3	2	13935.3
300	0	0	0	0	0	0	6	36.31	112.8	0	0	0	1	59	70	0	1	2	0.93	13104.9	13027.6	1	1	2171.26
120	0	0	0	0	0	0	6	23.9	86.6	1	0	0	2	62	80	0	0	2	1.35	31175	37493.2	1	3	6248.86
180	0	0	0	0	0	0	7	26.12	95	1	0	0	1	67	43	1	0	1	2.49	76612.8	76598.2	2	1	12766.4
180	0	0	0	0	0	0	8	24.8	95.8	1	1	0	1	67	61	1	0	1	3.65	49593.5	49331.1	3	3	8221.84
180	0	0	0	0	0	0	3	21.53	86.4	0	0	0	1	65	37	1	2	1	0.96	23023.1	24458.4	0	4	4076.4
360	0	0	0	0	1	0	7	23.07	85	0	0	0	2	64	64	0	0	1	3.29	55519.3	56164.1	3	2	9360.69
240	0	0	0	0	0	0	6	26.78	98.1	2	0	1	2	61	55	1	3	1	2.14	14772.3	14808.9	2	3	2468.14
240	0	0	0	0	0	0	5	31.69	109.8	0	0	0	1	66	38	1	2	1	3.2	38735.2	42118.9	4	3	7019.82
360	0	0	0	0	0	0	5	35.69	102.1	0	2	0	2	59	76	0	0	2	0.93	25977.4	26022.4	2	0	4337.06
120	0	0	0	0	0	0	8	33	96.5	0	0	0	1	66	63	0	3	2	2.74	8251.21	8250.83	4	1	1375.14
120	0	0	0	0	0	0	9	24.95	83.2	0	0	0	1	59	32	0	1	0	1.08	23722.1	24191.3	2	3	4031.88
120	0	0	0	0	0	0	6	35.22	109.2	0	0	0	1	66	61	0	2	2	0.29	8251.21	9293.6	0	2	1548.93
[truncated: 11,294 more rows]
